# Supplementary material for: Pan-azole- and multi-fungicide-resistant Aspergillus fumigatus is widespread in the United States
Source: Appl Environ Microbiol. 2024 Apr 1;90(4):e01782-23. doi: 10.1128/aem.01782-23 (PMC11022549; doi:10.1128/aem.01782-23)
Supplement: Table S1. Metadata for US isolates — Metadata for 431 U.S. isolates used in map. [file aem.01782-23-s0006.xlsx]

## Sheet: Legend
Column	Meaning
NCBI_SRA_ID	NCBI accession numbers for each isolate
Taxa_ID	Isolate name
Location	Where the isolate came from
Substrate	Substrate the isolate was found on
Environmental/Clinical	Was it isolated from the environment or the clinic?
Resistance based on Eucast 2020 cutoffs	Resistant or sensitive?
Type of resistance based on EUCAST 2020 cutoffs	Sensitive, Non-pan-azole resistant, Pan-azole resistant. * represents isolates missing at least one MIC level. These isolates could change from Sensitive* to Sensitive or Non-panazole resistant; Non-pan-azole* to Non-pan-azole resistant or Pan-azole resistant if they had all three MIC levels (ITC, VOR, POS)
MIC ITC	MIC level for itraconazole
MIC VOR	MIC level for voriconazole
MIC POS	MIC level for posaconazole
MIC TEB	MIC level for tebuconazole
Reference	Isolate reference
Table S1. Metadata for 431 US isolates.

## Sheet: US Map Data
NCBI_SRA_ID	Taxa_ID	Location	Substrate	Environmental/Clinical	Resistance based on Eucast 2020 cutoffs	Type of resistance based on EUCAST 2020 cutoffs	MIC itra	MIC vori	MIC posa	MIC teb	Reference
SRR617721	AF72	USA (CA)	Human	Clinical	Resistant	Non-pan-azole*	>8	0.25	Unknown	Unknown	10.1128/AAC.41.6.1364
SRR11785071	AFIS2001	USA (PA)	Human	Clinical	Resistant	Non-pan-azole*	4	2	Unknown	Unknown	10.1128/AAC.41.6.1364
SRR12081224	AFIS2254	USA (VA)	Human	Clinical	Resistant	Non-pan-azole*	>16	1	Unknown	Unknown	10.1128/AAC.41.6.1364
SRR11785189	AFIS2400	USA (TX)	Human	Clinical	Resistant	Non-pan-azole*	8	0.75	Unknown	Unknown	10.1128/mBio.01803-21
SRR11785173	AFIS2714	USA (PA)	Human	Clinical	Resistant	Non-pan-azole*	16	2	Unknown	Unknown	10.1128/mBio.01803-21
SRR11785172	AFIS2768	USA (VA)	Human	Clinical	Resistant	Non-pan-azole*	16	0.5	Unknown	Unknown	10.1128/mBio.01803-21
SRR11785171	AFIS2889	USA (CA)	Human	Clinical	Resistant	Non-pan-azole*	8	0.5	Unknown	Unknown	10.1128/mBio.01803-21
SRR11785169	AFIS3092	USA (CA)	Human	Clinical	Resistant	Non-pan-azole*	16	1	Unknown	Unknown	10.1128/mBio.01803-21
SRR11785167	AFIS3129	USA (WV)	Human	Clinical	Resistant	Non-pan-azole*	8	2	Unknown	Unknown	10.1128/mBio.01803-21
SRR11785164	B11927	USA (GA)	Peanut	Environmental	Resistant	Non-pan-azole*	>16	0.5	Unknown	Unknown	10.1128/mBio.01803-21
SRR11785163	B11928	USA (GA)	Peanut	Environmental	Resistant	Non-pan-azole*	>16	0.5	Unknown	Unknown	10.1128/mBio.01803-21
SRR11785162	B11930	USA (GA)	Peanut	Environmental	Resistant	Non-pan-azole*	>16	0.5	Unknown	Unknown	10.1128/mBio.01803-21
SRR11785161	B11943	USA (GA)	Peanut	Environmental	Resistant	Non-pan-azole*	>16	0.5	Unknown	Unknown	10.1128/mBio.01803-21
SRR11785160	B11951	USA (GA)	Peanut	Environmental	Resistant	Non-pan-azole*	>16	0.5	Unknown	Unknown	10.1128/mBio.01803-21
SRR11785159	B11957	USA (GA)	Peanut	Environmental	Resistant	Non-pan-azole*	>16	0.5	Unknown	Unknown	10.1128/mBio.01803-21
SRR11785158	B11959	USA (GA)	Peanut	Environmental	Resistant	Non-pan-azole*	>16	0.25	Unknown	Unknown	10.1128/mBio.01803-21
SRR11785156	B11965	USA (GA)	Peanut	Environmental	Resistant	Non-pan-azole*	>16	2	Unknown	Unknown	10.1128/mBio.01803-21
SRR11785155	B11969	USA (GA)	Peanut	Environmental	Resistant	Non-pan-azole*	>16	1	Unknown	Unknown	10.1128/mBio.01803-21
SRR11785152	B11978	USA (GA)	Peanut	Environmental	Resistant	Non-pan-azole*	>16	0.5	Unknown	Unknown	10.1128/mBio.01803-21
SRR15010409	eAF006	USA (GA)	Vine debris, watermelon, 30 days post harvest	Environmental	Resistant	Non-pan-azole	1	0.375	0.375	2	10.1128/mBio.01803-21
SRR15010398	eAF010	USA (GA)	Vine debris, watermelon, 30 days post harvest	Environmental	Resistant	Non-pan-azole	1	0.5	0.75	1.5	10.1128/mBio.01803-21
SRR15010376	eAF016	USA (GA)	Vine debris, watermelon, 30 days post harvest	Environmental	Resistant	Non-pan-azole	1	0.375	0.5	1.5	10.1128/mBio.01803-21
SRR15010332	eAF039	USA (GA)	Vine debris, watermelon, 60 days post harvest	Environmental	Resistant	Non-pan-azole	1	0.1875	0.625	1.5	10.1128/mBio.01803-21
SRR15010321	eAF043	USA (GA)	Vine debris, watermelon, 60 days post harvest	Environmental	Resistant	Non-pan-azole	1	0.25	0.375	1	10.1128/mBio.01803-21
SRR15010408	eAF061	USA (GA)	Soil, Grapevine	Environmental	Resistant	Non-pan-azole	1	0.25	0.5	1	10.1128/mBio.01803-21
SRR15010407	eAF067	USA (GA)	Soil, Grapevine	Environmental	Resistant	Non-pan-azole	1	0.25	0.5	1	10.1128/mBio.01803-21
SRR15010406	eAF072	USA (GA)	Soil, Grapevine	Environmental	Resistant	Non-pan-azole	1	0.375	0.375	1.5	10.1128/mBio.01803-21
SRR15010405	eAF076	USA (GA)	Soil, Apple	Environmental	Resistant	Non-pan-azole	1.5	0.5	0.75	2	10.1128/mBio.01803-21
SRR15010404	eAF077	USA (GA)	Soil, Apple	Environmental	Resistant	Non-pan-azole	1	0.375	0.375	1.5	10.1128/mBio.01803-21
SRR15010403	eAF081	USA (GA)	Plant debris, Peanut	Environmental	Resistant	Non-pan-azole	1	0.5	0.5	2	10.1128/mBio.01803-21
SRR15010401	eAF090	USA (GA)	Soil, Peanut	Environmental	Resistant	Non-pan-azole	1	0.5	0.5	1.5	10.1128/mBio.01803-21
SRR15010400	eAF091	USA (GA)	Soil, Peanut	Environmental	Resistant	Non-pan-azole	1	0.375	0.375	1.5	10.1128/mBio.01803-21
SRR15010399	eAF094	USA (GA)	Soil, Peanut	Environmental	Resistant	Non-pan-azole	1	0.375	0.375	1	10.1128/mBio.01803-21
SRR15010396	eAF098	USA (GA)	Plant debris, Peanut	Environmental	Resistant	Non-pan-azole	1	0.25	0.5	1	10.1128/mBio.01803-21
SRR15010395	eAF100	USA (GA)	Plant debris, Peanut	Environmental	Resistant	Non-pan-azole	1	0.5	0.375	2	10.1128/mBio.01803-21
	eAF1001	USA (NY)	Wheat	Environmental	Resistant	Non-pan-azole	2	0.5	0.5	3	10.1128/mBio.01803-21
	eAF1003	USA (NY)	Wheat	Environmental	Resistant	Non-pan-azole	1	0.5	0.5	1.5	10.1128/mBio.01803-21
	eAF1006	USA (NY)	Wheat	Environmental	Resistant	Non-pan-azole	1.5	0.375	0.5	2	10.1128/mBio.01803-21
	eAF1008	USA (NY)	Wheat	Environmental	Resistant	Non-pan-azole	2	1	1	8	10.1128/mBio.01803-21
	eAF1010	USA (NY)	Wheat	Environmental	Resistant	Non-pan-azole	1	0.5	0.5	2	10.1128/mBio.01803-21
	eAF1011	USA (NY)	Wheat	Environmental	Resistant	Non-pan-azole	2	0.5	0.5	2	10.1128/mBio.01803-21
	eAF1014	USA (NY)	Wheat	Environmental	Resistant	Non-pan-azole	2	0.5	0.5	2	10.1128/mBio.01803-21
	eAF1015	USA (NY)	Wheat	Environmental	Resistant	Non-pan-azole	1	0.375	0.5	2	10.1128/mBio.01803-21
	eAF1018	USA (NY)	Wheat	Environmental	Resistant	Non-pan-azole	1.5	0.5	0.5	2	10.1128/mBio.01803-21
SRR15010394	eAF105	USA (GA)	Plant debris, Peanut	Environmental	Resistant	Non-pan-azole	0.75	0.25	0.375	1	10.1128/mBio.01803-21
	eAF1054	USA (NY)	Wheat	Environmental	Resistant	Non-pan-azole	1.5	0.5	0.5	2	10.1128/mBio.01803-21
	eAF1075	USA (NY)	Wheat	Environmental	Resistant	Non-pan-azole	1.5	0.5	0.5	2	10.1128/mBio.01803-21
	eAF1082	USA (NY)	Wheat	Environmental	Resistant	Non-pan-azole	2	0.5	0.5	2	10.1128/mBio.01803-21
	eAF1083	USA (NY)	Wheat	Environmental	Resistant	Non-pan-azole	2	1	0.5	4	10.1128/mBio.01803-21
	eAF1086	USA (PA)	Apple	Environmental	Resistant	Non-pan-azole	1	0.375	0.5	1	10.1128/mBio.01803-21
	eAF1092	USA (PA)	Apple	Environmental	Resistant	Non-pan-azole	2	0.375	0.5	2	10.1128/mBio.01803-21
SRR15010393	eAF111	USA (GA)	Soil, peanut	Environmental	Resistant	Non-pan-azole	1	0.375	0.5	1.5	10.1128/mBio.01803-21
	eAF1110	USA (PA)	Peach	Environmental	Resistant	Non-pan-azole	1.5	0.375	0.375	2	10.1128/mBio.01803-21
	eAF1114	USA (PA)	Peach	Environmental	Resistant	Non-pan-azole	1	0.5	0.5	1.5	10.1128/mBio.01803-21
	eAF1126	USA (PA)	Peach	Environmental	Resistant	Non-pan-azole	2	1	0.75	8	10.1128/mBio.01803-21
SRR15010392	eAF113	USA (GA)	Soil, peanut	Environmental	Resistant	Non-pan-azole	1	0.25	0.375	1	10.1128/mBio.01803-21
SRR15010391	eAF116	USA (GA)	Plant debris, Peanut	Environmental	Resistant	Non-pan-azole	1	0.25	0.375	1	10.1128/mBio.01803-21
	eAF1178	USA (PA)	Apple	Environmental	Resistant	Non-pan-azole	1.5	0.5	0.5	2	10.1128/mBio.01803-21
	eAF1209	USA (GA)	Wood Chips	Environmental	Resistant	Non-pan-azole	2	1	0.75	4	10.1128/mBio.01803-21
SRR15010390	eAF122	USA (GA)	Plant debris, Peanut	Environmental	Resistant	Non-pan-azole	1	0.5	0.5	1	10.1128/mBio.01803-21
SRR15010389	eAF128	USA (GA)	Plant debris, Peanut	Environmental	Resistant	Non-pan-azole	1	0.5	0.5	2	10.1128/mBio.01803-21
	eAF1306	USA (GA)	Herbs	Environmental	Resistant	Non-pan-azole	2	0.75	0.75	4	10.1128/mBio.01803-21
	eAF1319	USA (GA)	Herbs	Environmental	Resistant	Non-pan-azole	2	1	1	4	10.1128/mBio.01803-21
	eAF1350	USA (GA)	Herbs	Environmental	Resistant	Non-pan-azole	2	0.75	0.5	3	10.1128/mBio.01803-21
	eAF1361	USA (GA)	Horse Manure/Hay	Environmental	Resistant	Non-pan-azole	2	0.75	0.5	4	10.1128/mBio.01803-21
	eAF1376	USA (GA)	Horse Manure/Hay	Environmental	Resistant	Non-pan-azole	2	0.75	0.75	6	10.1128/mBio.01803-21
	eAF1426	USA (GA)	Horse Manure/Hay	Environmental	Resistant	Non-pan-azole	2	1	1	4	10.1128/mBio.01803-21
	eAF1428	USA (GA)	Horse Manure/Hay	Environmental	Resistant	Non-pan-azole	2	1	0.5	4	10.1128/mBio.01803-21
	eAF1430	USA (GA)	Horse Manure/Hay	Environmental	Resistant	Non-pan-azole	2	1	0.5	4	10.1128/mBio.01803-21
	eAF1432	USA (NY)	Wheat	Environmental	Resistant	Non-pan-azole	2	2	1	8	10.1128/mBio.01803-21
	eAF1433	USA (NY)	Wheat	Environmental	Resistant	Non-pan-azole	2	0.5	0.5	2	10.1128/mBio.01803-21
	eAF1434	USA (NY)	Wheat	Environmental	Resistant	Non-pan-azole	1.5	1	0.5	4	10.1128/mBio.01803-21
	eAF1435	USA (NY)	Wheat	Environmental	Resistant	Non-pan-azole	2	1	0.5	4	10.1128/mBio.01803-21
	eAF1436	USA (GA)	Longwood	Environmental	Resistant	Non-pan-azole	1	0.5	0.5	2	10.1128/mBio.01803-21
	eAF1438	USA (GA)	Longwood	Environmental	Resistant	Non-pan-azole	1	0.5	0.5	2	10.1128/mBio.01803-21
SRR15010386	eAF144	USA (GA)	Soil, Peanut	Environmental	Resistant	Non-pan-azole	1	0.25	0.5	1	10.1128/mBio.01803-21
	eAF1442	USA (GA)	Longwood	Environmental	Resistant	Non-pan-azole	1	0.5	0.5	2	10.1128/mBio.01803-21
	eAF1444	USA (GA)	Longwood	Environmental	Resistant	Non-pan-azole	1.5	0.5	0.5	2	10.1128/mBio.01803-21
	eAF1447	USA (GA)	Longwood	Environmental	Resistant	Non-pan-azole	1.5	1	0.5	4	10.1128/mBio.01803-21
	eAF1448	USA (GA)	Longwood	Environmental	Resistant	Non-pan-azole	1.5	0.5	0.5	3	10.1128/mBio.01803-21
	eAF1449	USA (GA)	Longwood	Environmental	Resistant	Non-pan-azole	1	0.5	0.5	2	10.1128/mBio.01803-21
	eAF1453	USA (GA)	Longwood	Environmental	Resistant	Non-pan-azole	1	0.5	0.5	2	10.1128/mBio.01803-21
	eAF1454	USA (GA)	Longwood	Environmental	Resistant	Non-pan-azole	1	0.5	0.5	2	10.1128/mBio.01803-21
SRR15010385	eAF146	USA (GA)	Plant debris, Peanut	Environmental	Resistant	Non-pan-azole	1	0.5	0.5	2	10.1128/mBio.01803-21
SRR15010384	eAF147	USA (GA)	Plant debris, Peanut	Environmental	Resistant	Non-pan-azole	1	0.25	0.5	1	10.1128/mBio.01803-21
SRR15010383	eAF148	USA (GA)	Soil, Peanut	Environmental	Resistant	Non-pan-azole	1	0.5	0.5	2	10.1128/mBio.01803-21
	eAF1500	USA (OR)	Grapes	Environmental	Resistant	Non-pan-azole	1.5	1	0.75	4	10.1128/mBio.01803-21
	eAF1515	USA (OR)	Grapes	Environmental	Resistant	Non-pan-azole	1.5	1	0.75	4	10.1128/mBio.01803-21
SRR15010382	eAF152	USA (GA)	Soil, Peanut	Environmental	Resistant	Non-pan-azole	1	0.5	0.5	1.5	10.1128/mBio.01803-21
	eAF1525	USA (OR)	Grapes	Environmental	Resistant	Non-pan-azole	1.5	1	0.5	6	10.1128/mBio.01803-21
	eAF1528	USA (OR)	Grapes	Environmental	Resistant	Non-pan-azole	1.5	1	0.5	4	10.1128/mBio.01803-21
	eAF1529	USA (OR)	Grapes	Environmental	Resistant	Non-pan-azole	1	1	0.75	4	10.1128/mBio.01803-21
SRR15010381	eAF153	USA (GA)	Soil, Peanut	Environmental	Resistant	Non-pan-azole	1	0.5	0.5	2	10.1128/mBio.01803-21
SRR15010380	eAF154	USA (GA)	Soil, Peanut	Environmental	Resistant	Non-pan-azole	1	0.25	0.375	1	10.1128/mBio.01803-21
	eAF1548	USA (OR)	Grapes	Environmental	Resistant	Non-pan-azole	1.5	0.5	0.75	4	10.1128/mBio.01803-21
SRR15010379	eAF155	USA (GA)	Plant debris, peanut	Environmental	Resistant	Non-pan-azole	1	0.375	0.5	1.5	10.1128/mBio.01803-21
	eAF1555	USA (OR)	Grapes	Environmental	Resistant	Non-pan-azole	1.5	1	0.5	4	10.1128/mBio.01803-21
	eAF1560	USA (WA)	Grapes	Environmental	Resistant	Non-pan-azole	1	0.5	0.5	1.5	10.1128/mBio.01803-21
	eAF1577	USA (WA)	Grapes	Environmental	Resistant	Non-pan-azole	1	0.5	0.5	2	10.1128/mBio.01803-21
SRR15010378	eAF158	USA (GA)	Plant debris, peanut	Environmental	Resistant	Non-pan-azole	1	0.5	0.5	1	10.1128/mBio.01803-21
SRR15010377	eAF163	USA (GA)	Plant debris, peanut	Environmental	Resistant	Non-pan-azole	1	0.375	0.5	1.5	10.1128/mBio.01803-21
	eAF1638	USA (CA)	Grapes	Environmental	Resistant	Non-pan-azole	1	0.5	0.5	2	10.1128/mBio.01803-21
SRR15010375	eAF170	USA (GA)	Plant debris, peanut	Environmental	Resistant	Non-pan-azole	1	0.375	0.375	2	10.1128/mBio.01803-21
SRR15010372	eAF223	USA (GA)	Compost, Mixed (Organic)	Environmental	Resistant	Non-pan-azole	1	0.25	0.375	1	10.1128/mBio.01803-21
SRR15010367	eAF263	USA (GA)	Plant debris, Pecan processing facility	Environmental	Resistant	Non-pan-azole	1	0.5	0.5	2	10.1128/mBio.01803-21
SRR15010366	eAF265	USA (GA)	Plant debris, Pecan processing facility	Environmental	Resistant	Non-pan-azole	1	0.5	0.5	2	10.1128/mBio.01803-21
SRR15010362	eAF294	USA (GA)	Soil, Pecan	Environmental	Resistant	Non-pan-azole	1	0.25	0.5	1	10.1128/mBio.01803-21
SRR15010359	eAF335	USA (GA)	Soil, Pecan new orchard	Environmental	Resistant	Non-pan-azole	1	0.5	0.5	2	10.1128/mBio.01803-21
SRR15010352	eAF500	USA (GA)	Plant debris, Pecan processing facility	Environmental	Resistant	Non-pan-azole	1	0.5	0.5	2	10.1128/mBio.01803-21
SRR15010348	eAF544	USA (GA)	Plant debris, pecan	Environmental	Resistant	Non-pan-azole	1	0.5	0.5	2	10.1128/mBio.01803-21
SRR15010340	eAF589	USA (FL)	Soil, strawberry	Environmental	Resistant	Non-pan-azole	1	0.375	0.375	1	10.1128/mBio.01803-21
SRR15010339	eAF591	USA (FL)	Soil, strawberry	Environmental	Resistant	Non-pan-azole	1	0.5	0.5	2	10.1128/mBio.01803-21
SRR15010334	eAF623	USA (FL)	Soil, tomato	Environmental	Resistant	Non-pan-azole	1	0.5	0.375	2	10.1128/mBio.01803-21
SRR15010323	eAF756	USA (FL)	Soil, watermelon	Environmental	Resistant	Non-pan-azole	1	1	0.5	16	10.1128/mBio.01803-21
SRR15010317	eAF777	USA (FL)	Soil, citrus	Environmental	Resistant	Non-pan-azole	1	0.5	0.5	2	10.1128/mBio.01803-21
SRR15010315	eAF792	USA (FL)	Soil, citrus	Environmental	Resistant	Non-pan-azole	0.75	0.735	0.375	1.5	10.1128/mBio.01803-21
SRR617722	AF90	USA (CA)	Human	Clinical	Resistant	Pan-azole	16	1	1	Unknown	10.1128/mBio.01803-21
SRR11785166	AFIS3137	USA (VA)	Human	Clinical	Resistant	Pan-azole	16	8	Unknown	Unknown	10.1128/mBio.01803-21
SRR11785165	AFIS3199	USA (VA)	Human	Clinical	Resistant	Pan-azole	16	8	Unknown	Unknown	10.1128/mBio.01803-21
SRR11785154	B11971	USA (GA)	Peanut	Environmental	Resistant	Pan-azole	>16	4	Unknown	Unknown	10.1128/mBio.01803-21
SRR11785153	B11973	USA (GA)	Peanut	Environmental	Resistant	Pan-azole	>16	4	Unknown	Unknown	10.1128/mBio.01803-21
SRR11785151	B11982	USA (GA)	Peanut	Environmental	Resistant	Pan-azole	>16	4	Unknown	Unknown	10.1128/mBio.01803-21
SRR7841979	DI_15-100	USA (TX)	Human	Clinical	Resistant	Pan-azole	>=32	8	1	Unknown	10.1128/mBio.01803-21
SRR7841978	DI_15-102	USA (PA)	Human	Clinical	Resistant	Pan-azole	>16	8	2	Unknown	10.1128/mBio.01803-21
SRR7841981	DI_15-103	USA (OH)	Human	Clinical	Resistant	Pan-azole	>16	0.5	1	Unknown	10.1128/mBio.01803-21
SRR7841980	DI_15-105	USA (TX)	Human	Clinical	Resistant	Pan-azole	>16	8	2	Unknown	10.1128/mBio.01803-21
SRR7841983	DI_15-106	USA (TX)	Human	Clinical	Resistant	Pan-azole	4	>16	1	Unknown	10.1128/mBio.01803-21
SRR7841982	DI_15-107	USA (CA)	Human	Clinical	Resistant	Pan-azole	16	0.5	4	Unknown	10.1128/mBio.01803-21
SRR7841985	DI_15-108	USA (CA)	Human	Clinical	Resistant	Pan-azole	>16	16	1	Unknown	10.1128/mBio.01803-21
SRR7841984	DI_15-109	USA (WA)	Human	Clinical	Resistant	Pan-azole	>16	0.25	2	Unknown	10.1128/mBio.01803-21
SRR7841977	DI_15-110	USA (CT)	Human	Clinical	Resistant	Pan-azole	>16	8	2	Unknown	10.1128/mBio.01803-21
SRR7841976	DI_15-111	USA (TX)	Human	Clinical	Resistant	Pan-azole	>16	0.25	>16	Unknown	10.1128/mBio.01803-21
SRR7841998	DI_15-114	USA (CA)	Human	Clinical	Resistant	Pan-azole	>16	4	>16	Unknown	10.1128/mBio.01803-21
SRR7841999	DI_15-115	USA (TX)	Human	Clinical	Resistant	Pan-azole	>16	0.5	1	Unknown	10.1128/mBio.01803-21
SRR7842000	DI_15-116	USA (PA)	Human	Clinical	Resistant	Pan-azole	>16	8	1	Unknown	10.1128/mBio.01803-21
SRR7842001	DI_15-117	USA (MD)	Human	Clinical	Resistant	Pan-azole	>16	2	2	Unknown	10.1128/mBio.01803-21
SRR7841996	DI_15-118	USA (TX)	Human	Clinical	Resistant	Pan-azole	>16	2	4	Unknown	10.1128/mBio.01803-21
SRR7841997	DI_15-120	USA (OH)	Human	Clinical	Resistant	Pan-azole	>16	>16	1	Unknown	10.1128/mBio.01803-21
SRR7841994	DI_15-95	USA (CT)	Human	Clinical	Resistant	Pan-azole	>16	16	2	Unknown	10.1128/mBio.01803-21
SRR7841993	DI_15-96	USA (AZ)	Human	Clinical	Resistant	Pan-azole	4	>16	1	Unknown	10.1128/mBio.01803-21
SRR7841992	DI_15-97	USA (NC)	Human	Clinical	Resistant	Pan-azole	4	4	1	Unknown	10.1128/mBio.01803-21
SRR7841987	DI_15-98	USA (TX)	Human	Clinical	Resistant	Pan-azole	16	16	2	Unknown	10.1128/mBio.01803-21
SRR7841986	DI_15-99	USA (MD)	Human	Clinical	Resistant	Pan-azole	>16	0.5	2	Unknown	10.1128/mBio.01803-21
SRR15010402	eAF087	USA (GA)	Soil, Peanut	Environmental	Resistant	Pan-azole	>16	8	1	>16	10.1128/mBio.01803-21
	eAF1057	USA (NY)	Wheat	Environmental	Resistant	Pan-azole	4	2	1	16	10.1128/mBio.01803-21
	eAF1368	USA (GA)	Horse Manure/Hay	Environmental	Resistant	Pan-azole	3	1.5	0.75	6	10.1128/mBio.01803-21
	eAF1392	USA (GA)	Horse Manure/Hay	Environmental	Resistant	Pan-azole	3	1	0.5	6	10.1128/mBio.01803-21
	eAF1416	USA (GA)	Horse Manure/Hay	Environmental	Resistant	Pan-azole	3	2	1	8	10.1128/mBio.01803-21
	eAF1420	USA (GA)	Horse Manure/Hay	Environmental	Resistant	Pan-azole	3	2	1	8	10.1128/mBio.01803-21
	eAF1457	USA (OR)	Tulips(imported)/Hemp	Environmental	Resistant	Pan-azole	5.33	3.33	1	13.33	10.1128/mBio.01803-21
	eAF1458	USA (OR)	Tulips(imported)/Hemp	Environmental	Resistant	Pan-azole	1.33	16.33	0.66	13.66	10.1128/mBio.01803-21
	eAF1459	USA (OR)	Tulips(imported)/Hemp	Environmental	Resistant	Pan-azole	1.5	17	1	17	10.1128/mBio.01803-21
	eAF1460	USA (OR)	Tulips(imported)/Hemp	Environmental	Resistant	Pan-azole	3	17	1	17	10.1128/mBio.01803-21
	eAF1465	USA (OR)	Tulips(imported)/Hemp	Environmental	Resistant	Pan-azole	9.66	4	1	16.33	10.1128/mBio.01803-21
	eAF1467	USA (OR)	Tulips(imported)/Hemp	Environmental	Resistant	Pan-azole	17	1	1.33	11	10.1128/mBio.01803-21
	eAF1468	USA (OR)	Tulips(imported)/Hemp	Environmental	Resistant	Pan-azole	17	4	1.5	17	10.1128/mBio.01803-21
	eAF1469	USA (OR)	Tulips(imported)/Hemp	Environmental	Resistant	Pan-azole	16.5	3	1	16.5	10.1128/mBio.01803-21
	eAF1470	USA (OR)	Tulips(imported)/Hemp	Environmental	Resistant	Pan-azole	2	17	1	17	10.1128/mBio.01803-21
	eAF1472	USA (OR)	Tulips	Environmental	Resistant	Pan-azole	16.5	4	1	16.5	10.1128/mBio.01803-21
	eAF1504	USA (OR)	Grapes	Environmental	Resistant	Pan-azole	16.5	3	1	16.5	10.1128/mBio.01803-21
	eAF1520	USA (OR)	Grapes	Environmental	Resistant	Pan-azole	1.5	16.5	1	16.5	10.1128/mBio.01803-21
	eAF1535	USA (OR)	Grapes	Environmental	Resistant	Pan-azole	1.66	16.66	0.83	13.33	10.1128/mBio.01803-21
	eAF1547	USA (OR)	Grapes	Environmental	Resistant	Pan-azole	4	2	1	8	10.1128/mBio.01803-21
	eAF1570	USA (WA)	Grapes	Environmental	Resistant	Pan-azole	17	4	1	16.5	10.1128/mBio.01803-21
	eAF1572	USA (WA)	Grapes	Environmental	Resistant	Pan-azole	13.66	4	1.33	16.33	10.1128/mBio.01803-21
	eAF1576	USA (WA)	Grapes	Environmental	Resistant	Pan-azole	17	4	1	16	10.1128/mBio.01803-21
	eAF1580	USA (WA)	Grapes	Environmental	Resistant	Pan-azole	16	4	1	16	10.1128/mBio.01803-21
	eAF1649	USA (SC)	Peach	Environmental	Resistant	Pan-azole	16.5	4	1	16.5	10.1128/mBio.01803-21
	eAF1664	USA (OR)	Tulips(imported)/Hemp	Environmental	Resistant	Pan-azole	16	4	1	16	10.1128/mBio.01803-21
	eAF1665	USA (OR)	Tulips(imported)/Hemp	Environmental	Resistant	Pan-azole	1.5	17	1	17	10.1128/mBio.01803-21
	eAF1666	USA (OR)	Tulips(imported)/Hemp	Environmental	Resistant	Pan-azole	16	4	1	16	10.1128/mBio.01803-21
	eAF1667	USA (OR)	Tulips(imported)/Hemp	Environmental	Resistant	Pan-azole	12	3	1	16	10.1128/mBio.01803-21
	eAF1668	USA (OR)	Tulips(imported)/Hemp	Environmental	Resistant	Pan-azole	17	4	1	17	10.1128/mBio.01803-21
	eAF1669	USA (OR)	Tulips(imported)/Hemp	Environmental	Resistant	Pan-azole	16	4	1	17	10.1128/mBio.01803-21
	eAF1670	USA (OR)	Tulips	Environmental	Resistant	Pan-azole	17	4	1	17	10.1128/mBio.01803-21
	eAF1685	USA (WA)	Tulips	Environmental	Resistant	Pan-azole	1	17	0.5	16	10.1128/mBio.01803-21
	eAF1703	USA (WA)	Tulips	Environmental	Resistant	Pan-azole	2	17	0.5	17	10.1128/mBio.01803-21
	eAF1718	USA (WA)	Tulips	Environmental	Resistant	Pan-azole	8	3	0.75	12	10.1128/mBio.01803-21
SRR15010373	eAF222	USA (GA)	Compost, Mixed (Organic)	Environmental	Resistant	Pan-azole	2	>16	1	>16	10.1128/mBio.01803-21
SRR15010370	eAF233	USA (GA)	Compost, Mixed (Organic)	Environmental	Resistant	Pan-azole	1.5	>16	1	>16	10.1128/mBio.01803-21
SRR15010369	eAF234	USA (GA)	Compost, Mixed (Organic)	Environmental	Resistant	Pan-azole	1.5	>16	1	>16	10.1128/mBio.01803-21
SRR15010351	eAF513	USA (GA)	Plant debris, Pecan processing facility	Environmental	Resistant	Pan-azole	1	>16	1	>16	10.1128/JCM.02478-15
SRR617720	AF41	USA (CA)	Human	Clinical	Sensitive	Sensitive*	0.13	0.5	Unknown	Unknown	10.1128/JCM.02478-15
SRR11785058	AFIS1415	USA (GA)	Human	Clinical	Sensitive	Sensitive*	2	1	Unknown	Unknown	10.1128/JCM.02478-15
SRR11785057	AFIS1417	USA (GA)	Human	Clinical	Sensitive	Sensitive*	2	0.5	Unknown	Unknown	10.1128/JCM.02478-15
SRR11785146	AFIS1433	USA (MI)	Human	Clinical	Sensitive	Sensitive*	1.5	0.25	Unknown	Unknown	10.1128/JCM.02478-15
SRR11785135	AFIS1456	USA (NY)	Human	Clinical	Sensitive	Sensitive*	0.5	0.38	Unknown	Unknown	10.1128/JCM.02478-15
SRR11785124	AFIS1457	USA (NY)	Human	Clinical	Sensitive	Sensitive*	1	0.25	Unknown	Unknown	10.1128/JCM.02478-15
SRR11785113	AFIS1458	USA (NY)	Human	Clinical	Sensitive	Sensitive*	0.5	0.38	Unknown	Unknown	10.1128/JCM.02478-15
SRR11785102	AFIS1460	USA (NY)	Human	Clinical	Sensitive	Sensitive*	0.5	0.25	Unknown	Unknown	10.1128/JCM.02478-15
SRR11785091	AFIS1461	USA (TN)	Human	Clinical	Sensitive	Sensitive*	1	0.38	Unknown	Unknown	10.1128/JCM.02478-15
SRR11785080	AFIS1484	USA (IN)	Human	Clinical	Sensitive	Sensitive*	2	0.5	Unknown	Unknown	10.1128/JCM.02478-15
SRR11785069	AFIS1489	USA (OH)	Human	Clinical	Sensitive	Sensitive*	1	0.25	Unknown	Unknown	10.1128/JCM.02478-15
SRR11785056	AFIS1492	USA (OH)	Human	Clinical	Sensitive	Sensitive*	1	0.75	Unknown	Unknown	10.1128/JCM.02478-15
SRR11785223	AFIS1493	USA (OH)	Human	Clinical	Sensitive	Sensitive*	0.5	0.75	Unknown	Unknown	10.1128/JCM.02478-15
SRR11785212	AFIS1499	USA (IN)	Human	Clinical	Sensitive	Sensitive*	0.5	0.19	Unknown	Unknown	10.1128/JCM.02478-15
SRR11785201	AFIS1501	USA (IN)	Human	Clinical	Sensitive	Sensitive*	1.5	0.25	Unknown	Unknown	10.1128/JCM.02478-15
SRR11785190	AFIS1511	USA (TX)	Human	Clinical	Sensitive	Sensitive*	0.5	0.5	Unknown	Unknown	10.1128/JCM.02478-15
SRR11785179	AFIS1516	USA (MI)	Human	Clinical	Sensitive	Sensitive*	1.5	0.38	Unknown	Unknown	10.1128/JCM.02478-15
SRR11785168	AFIS1517	USA (MI)	Human	Clinical	Sensitive	Sensitive*	1.5	0.38	Unknown	Unknown	10.1128/JCM.02478-15
SRR11785157	AFIS1522	USA (NC)	Human	Clinical	Sensitive	Sensitive*	1.5	0.38	Unknown	Unknown	10.1128/JCM.02478-15
SRR11785148	AFIS1526	USA (NC)	Human	Clinical	Sensitive	Sensitive*	1	0.5	Unknown	Unknown	10.1128/JCM.02478-15
SRR11785147	AFIS1527	USA (NC)	Human	Clinical	Sensitive	Sensitive*	1	0.5	Unknown	Unknown	10.1093/g3journal/jkab427
SRR11785145	AFIS1541	USA (GA)	Human	Clinical	Sensitive	Sensitive*	1	0.5	Unknown	Unknown	10.1093/g3journal/jkab427
SRR11785144	AFIS1542	USA (GA)	Human	Clinical	Sensitive	Sensitive*	0.5	0.38	Unknown	Unknown	10.1093/g3journal/jkab427
SRR11785143	AFIS1543	USA (GA)	Human	Clinical	Sensitive	Sensitive*	0.75	0.19	Unknown	Unknown	10.1093/g3journal/jkab427
SRR11785142	AFIS1549	USA (GA)	Human	Clinical	Sensitive	Sensitive*	2	0.5	Unknown	Unknown	10.1093/g3journal/jkab427
SRR11785141	AFIS1554	USA (GA)	Human	Clinical	Sensitive	Sensitive*	2	1	Unknown	Unknown	10.1093/g3journal/jkab427
SRR11785140	AFIS1587	USA (PA)	Human	Clinical	Sensitive	Sensitive*	0.25	0.19	Unknown	Unknown	10.1093/g3journal/jkab427
SRR11785139	AFIS1588	USA (PA)	Human	Clinical	Sensitive	Sensitive*	0.38	0.25	Unknown	Unknown	10.1093/g3journal/jkab427
SRR11785138	AFIS1599	USA (MD)	Human	Clinical	Sensitive	Sensitive*	0.5	0.19	Unknown	Unknown	10.1093/g3journal/jkab427
SRR11785137	AFIS1608	USA (IN)	Human	Clinical	Sensitive	Sensitive*	0.5	0.15	Unknown	Unknown	10.1093/g3journal/jkab427
SRR11785136	AFIS1613	USA (IN)	Human	Clinical	Sensitive	Sensitive*	0.75	0.25	Unknown	Unknown	10.1093/g3journal/jkab427
SRR11785134	AFIS1622	USA (MD)	Human	Clinical	Sensitive	Sensitive*	0.75	0.38	Unknown	Unknown	10.1093/g3journal/jkab427
SRR11785133	AFIS1623	USA (MD)	Human	Clinical	Sensitive	Sensitive*	0.5	0.19	Unknown	Unknown	10.1093/g3journal/jkab427
SRR11785132	AFIS1635	USA (PA)	Human	Clinical	Sensitive	Sensitive*	1	0.19	Unknown	Unknown	10.1093/g3journal/jkab427
SRR11785131	AFIS1636	USA (PA)	Human	Clinical	Sensitive	Sensitive*	0.75	0.19	Unknown	Unknown	10.1093/g3journal/jkab427
SRR11785130	AFIS1652	USA (AZ)	Human	Clinical	Sensitive	Sensitive*	0.75	0.19	Unknown	Unknown	10.1093/g3journal/jkab427
SRR11785129	AFIS1659	USA (PA)	Human	Clinical	Sensitive	Sensitive*	0.5	0.19	Unknown	Unknown	10.1093/g3journal/jkab427
SRR11785128	AFIS1661	USA (ND)	Human	Clinical	Sensitive	Sensitive*	0.75	0.19	Unknown	Unknown	10.1093/g3journal/jkab427
SRR11785127	AFIS1662	USA (DE)	Human	Clinical	Sensitive	Sensitive*	0.5	0.19	Unknown	Unknown	10.1093/g3journal/jkab427
SRR11785126	AFIS1663	USA (DE)	Human	Clinical	Sensitive	Sensitive*	0.5	0.19	Unknown	Unknown	10.1093/g3journal/jkab427
SRR11785125	AFIS1670	USA (TX)	Human	Clinical	Sensitive	Sensitive*	1	1	Unknown	Unknown	10.1093/g3journal/jkab427
SRR11785123	AFIS1703	USA (MD)	Human	Clinical	Sensitive	Sensitive*	0.75	0.125	Unknown	Unknown	10.1093/g3journal/jkab427
SRR11785122	AFIS1704	USA (MD)	Human	Clinical	Sensitive	Sensitive*	0.75	0.25	Unknown	Unknown	This study
SRR11785121	AFIS1709	USA (MD)	Human	Clinical	Sensitive	Sensitive*	2	0.06	Unknown	Unknown	This study
SRR11785120	AFIS1722	USA (KY)	Human	Clinical	Sensitive	Sensitive*	0.75	0.125	Unknown	Unknown	This study
SRR11785119	AFIS1737	USA (MN)	Human	Clinical	Sensitive	Sensitive*	0.5	0.5	Unknown	Unknown	This study
SRR11785118	AFIS1738	USA (MN)	Human	Clinical	Sensitive	Sensitive*	1	1	Unknown	Unknown	This study
SRR11785117	AFIS1775	USA (AZ)	Human	Clinical	Sensitive	Sensitive*	1.5	0.38	Unknown	Unknown	This study
SRR11785116	AFIS1777	USA (WY)	Human	Clinical	Sensitive	Sensitive*	1	0.038	Unknown	Unknown	This study
SRR11785115	AFIS1782	USA (MA)	Human	Clinical	Sensitive	Sensitive*	0.75	0.125	Unknown	Unknown	This study
SRR11785114	AFIS1783	USA (MA)	Human	Clinical	Sensitive	Sensitive*	0.19	0.094	Unknown	Unknown	This study
SRR11785112	AFIS1784	USA (MA)	Human	Clinical	Sensitive	Sensitive*	0.5	0.064	Unknown	Unknown	This study
SRR11785111	AFIS1785	USA (MA)	Human	Clinical	Sensitive	Sensitive*	0.5	0.094	Unknown	Unknown	This study
SRR11785110	AFIS1786	USA (MA)	Human	Clinical	Sensitive	Sensitive*	0.5	0.125	Unknown	Unknown	10.1093/g3journal/jkab427
SRR11785109	AFIS1817	USA (AZ)	Human	Clinical	Sensitive	Sensitive*	0.5	0.125	Unknown	Unknown	This study
SRR11785108	AFIS1820	USA (CA)	Human	Clinical	Sensitive	Sensitive*	0.75	0.19	Unknown	Unknown	This study
SRR11785107	AFIS1821	USA (CA)	Human	Clinical	Sensitive	Sensitive*	0.75	0.125	Unknown	Unknown	This study
SRR11785106	AFIS1827	USA (IL)	Human	Clinical	Sensitive	Sensitive*	0.5	0.5	Unknown	Unknown	This study
SRR11785105	AFIS1828	USA (IL)	Human	Clinical	Sensitive	Sensitive*	0.25	0.25	Unknown	Unknown	This study
SRR11785104	AFIS1842	USA (IL)	Human	Clinical	Sensitive	Sensitive*	0.5	0.38	Unknown	Unknown	This study
SRR11785103	AFIS1843	USA (IL)	Human	Clinical	Sensitive	Sensitive*	0.5	0.25	Unknown	Unknown	This study
SRR11785101	AFIS1845	USA (IL)	Human	Clinical	Sensitive	Sensitive*	0.38	0.25	Unknown	Unknown	This study
SRR11785100	AFIS1857	USA (MI)	Human	Clinical	Sensitive	Sensitive*	1.5	0.38	Unknown	Unknown	This study
SRR11785099	AFIS1861	USA (TN)	Human	Clinical	Sensitive	Sensitive*	1	0.38	Unknown	Unknown	This study
SRR11785098	AFIS1866	USA (NJ)	Human	Clinical	Sensitive	Sensitive*	2	0.5	Unknown	Unknown	This study
SRR11785097	AFIS1867	USA (FL)	Human	Clinical	Sensitive	Sensitive*	0.75	0.19	Unknown	Unknown	This study
SRR11785096	AFIS1873	USA (OH)	Human	Clinical	Sensitive	Sensitive*	2	1	Unknown	Unknown	10.1093/g3journal/jkab427
SRR11785095	AFIS1874	USA (KY)	Human	Clinical	Sensitive	Sensitive*	2	0.38	Unknown	Unknown	This study
SRR11785094	AFIS1876	USA (IN)	Human	Clinical	Sensitive	Sensitive*	1.5	1	Unknown	Unknown	This study
SRR11785093	AFIS1878	USA (IN)	Human	Clinical	Sensitive	Sensitive*	2	0.5	Unknown	Unknown	This study
SRR11785092	AFIS1885	USA (IA)	Human	Clinical	Sensitive	Sensitive*	1	0.5	Unknown	Unknown	This study
SRR11785090	AFIS1886	USA (CO)	Human	Clinical	Sensitive	Sensitive*	0.75	0.38	Unknown	Unknown	This study
SRR11785089	AFIS1889	USA (AZ)	Human	Clinical	Sensitive	Sensitive*	0.75	0.5	Unknown	Unknown	10.1093/g3journal/jkab427
SRR11785088	AFIS1892	USA (KY)	Human	Clinical	Sensitive	Sensitive*	0.75	0.38	Unknown	Unknown	This study
SRR11785087	AFIS1893	USA (CO)	Human	Clinical	Sensitive	Sensitive*	1	0.25	Unknown	Unknown	This study
SRR11785086	AFIS1898	USA (AZ)	Human	Clinical	Sensitive	Sensitive*	0.5	0.25	Unknown	Unknown	This study
SRR11785085	AFIS1903	USA (TN)	Human	Clinical	Sensitive	Sensitive*	0.5	0.5	Unknown	Unknown	This study
SRR11785084	AFIS1904	USA (AZ)	Human	Clinical	Sensitive	Sensitive*	2	0.5	Unknown	Unknown	This study
SRR11785083	AFIS1926	USA (CA)	Human	Clinical	Sensitive	Sensitive*	2	0.5	Unknown	Unknown	This study
SRR11785082	AFIS1927	USA (CA)	Human	Clinical	Sensitive	Sensitive*	0.5	0.25	Unknown	Unknown	10.1093/g3journal/jkab427
SRR11785081	AFIS1933	USA (MI)	Human	Clinical	Sensitive	Sensitive*	0.75	0.38	Unknown	Unknown	This study
SRR11785079	AFIS1938	USA (TX)	Human	Clinical	Sensitive	Sensitive*	1.5	0.75	Unknown	Unknown	This study
SRR11785078	AFIS1946	USA (LA)	Human	Clinical	Sensitive	Sensitive*	0.75	0.38	Unknown	Unknown	This study
SRR11785077	AFIS1948	USA (CA)	Human	Clinical	Sensitive	Sensitive*	0.75	0.38	Unknown	Unknown	This study
SRR11785076	AFIS1949	USA (CA)	Human	Clinical	Sensitive	Sensitive*	0.75	0.25	Unknown	Unknown	This study
SRR11785075	AFIS1956	USA (AZ)	Human	Clinical	Sensitive	Sensitive*	0.064	0.064	Unknown	Unknown	This study
SRR11785074	AFIS1958	USA (AZ)	Human	Clinical	Sensitive	Sensitive*	1	0.38	Unknown	Unknown	This study
SRR11785073	AFIS1960	USA (FL)	Human	Clinical	Sensitive	Sensitive*	0.5	0.38	Unknown	Unknown	10.1093/g3journal/jkab427
SRR11785072	AFIS1990	USA (GA)	Human	Clinical	Sensitive	Sensitive*	2	1	Unknown	Unknown	This study
SRR11785070	AFIS2009	USA (FL)	Human	Clinical	Sensitive	Sensitive*	0.75	0.25	Unknown	Unknown	This study
SRR11785068	AFIS2013	USA (IL)	Human	Clinical	Sensitive	Sensitive*	0.5	0.19	Unknown	Unknown	This study
SRR11785067	AFIS2059	USA (FL)	Human	Clinical	Sensitive	Sensitive*	1.5	0.5	Unknown	Unknown	10.1093/g3journal/jkab427
SRR11785066	AFIS2060	USA (MA)	Human	Clinical	Sensitive	Sensitive*	1	0.25	Unknown	Unknown	This study
SRR11785065	AFIS2061	USA (AZ)	Human	Clinical	Sensitive	Sensitive*	0.5	0.25	Unknown	Unknown	This study
SRR11785064	AFIS2062	USA (LA)	Human	Clinical	Sensitive	Sensitive*	1	0.25	Unknown	Unknown	This study
SRR11785063	AFIS2063	USA (CA)	Human	Clinical	Sensitive	Sensitive*	0.75	0.25	Unknown	Unknown	This study
SRR11785062	AFIS2064	USA (CA)	Human	Clinical	Sensitive	Sensitive*	2	0.5	Unknown	Unknown	This study
SRR11785061	AFIS2065	USA (VA)	Human	Clinical	Sensitive	Sensitive*	1.5	0.38	Unknown	Unknown	This study
SRR11785060	AFIS2066	USA (IL)	Human	Clinical	Sensitive	Sensitive*	1	0.25	Unknown	Unknown	This study
SRR11785059	AFIS2067	USA (CA)	Human	Clinical	Sensitive	Sensitive*	0.75	0.25	Unknown	Unknown	This study
SRR11785055	AFIS2068	USA (MT)	Human	Clinical	Sensitive	Sensitive*	2	0.5	Unknown	Unknown	This study
SRR11785232	AFIS2093	USA (CA)	Human	Clinical	Sensitive	Sensitive*	0.25	0.125	Unknown	Unknown	This study
SRR11785231	AFIS2097	USA (FL)	Human	Clinical	Sensitive	Sensitive*	0.38	0.25	Unknown	Unknown	This study
SRR11785230	AFIS2098	USA (MO)	Human	Clinical	Sensitive	Sensitive*	0.75	0.5	Unknown	Unknown	This study
SRR11785229	AFIS2099	USA (FL)	Human	Clinical	Sensitive	Sensitive*	0.5	0.38	Unknown	Unknown	This study
SRR11785228	AFIS2101	USA (DC)	Human	Clinical	Sensitive	Sensitive*	0.5	0.38	Unknown	Unknown	This study
SRR11785227	AFIS2105	USA (GA)	Human	Clinical	Sensitive	Sensitive*	2	1	Unknown	Unknown	This study
SRR11785226	AFIS2122	USA (IN)	Human	Clinical	Sensitive	Sensitive*	0.5	0.38	Unknown	Unknown	This study
SRR11785225	AFIS2123	USA (IN)	Human	Clinical	Sensitive	Sensitive*	0.25	0.25	Unknown	Unknown	This study
SRR11785224	AFIS2150	USA (CO)	Human	Clinical	Sensitive	Sensitive*	0.5	0.38	Unknown	Unknown	This study
SRR11785222	AFIS2152	USA (AR)	Human	Clinical	Sensitive	Sensitive*	0.5	0.25	Unknown	Unknown	This study
SRR11785221	AFIS2153	USA (MA)	Human	Clinical	Sensitive	Sensitive*	0.75	0.5	Unknown	Unknown	This study
SRR11785220	AFIS2157	USA (MO)	Human	Clinical	Sensitive	Sensitive*	0.5	0.38	Unknown	Unknown	This study
SRR11785219	AFIS2159	USA (NM)	Human	Clinical	Sensitive	Sensitive*	0.5	0.38	Unknown	Unknown	10.1093/g3journal/jkab427
SRR11785218	AFIS2162	USA (AZ)	Human	Clinical	Sensitive	Sensitive*	0.5	0.25	Unknown	Unknown	This study
SRR11785217	AFIS2164	USA (PA)	Human	Clinical	Sensitive	Sensitive*	0.25	1	Unknown	Unknown	This study
SRR11785216	AFIS2165	USA (PA)	Human	Clinical	Sensitive	Sensitive*	1	1	Unknown	Unknown	This study
SRR11785215	AFIS2188	USA (NJ)	Human	Clinical	Sensitive	Sensitive*	1	0.38	Unknown	Unknown	This study
SRR11785214	AFIS2190	USA (AR)	Human	Clinical	Sensitive	Sensitive*	1	0.25	Unknown	Unknown	This study
SRR11785213	AFIS2193	USA (IL)	Human	Clinical	Sensitive	Sensitive*	0.5	1	Unknown	Unknown	This study
SRR11785211	AFIS2194	USA (NJ)	Human	Clinical	Sensitive	Sensitive*	0.75	0.25	Unknown	Unknown	This study
SRR11785210	AFIS2202	USA (OH)	Human	Clinical	Sensitive	Sensitive*	0.5	1	Unknown	Unknown	This study
SRR11785209	AFIS2211	USA (GA)	Human	Clinical	Sensitive	Sensitive*	2	0.5	Unknown	Unknown	This study
SRR11785208	AFIS2219	USA (GA)	Human	Clinical	Sensitive	Sensitive*	0.25	1	Unknown	Unknown	This study
SRR11785207	AFIS2224	USA (AL)	Human	Clinical	Sensitive	Sensitive*	1.5	0.38	Unknown	Unknown	10.1093/g3journal/jkab427
SRR11785206	AFIS2231	USA (PA)	Human	Clinical	Sensitive	Sensitive*	1	0.38	Unknown	Unknown	This study
SRR11785205	AFIS2241	USA (CA)	Human	Clinical	Sensitive	Sensitive*	2	0.5	Unknown	Unknown	This study
SRR11785204	AFIS2242	USA (CA)	Human	Clinical	Sensitive	Sensitive*	2	1	Unknown	Unknown	This study
SRR11785203	AFIS2244	USA (CA)	Human	Clinical	Sensitive	Sensitive*	1.5	0.38	Unknown	Unknown	This study
SRR11785202	AFIS2247	USA (PA)	Human	Clinical	Sensitive	Sensitive*	0.5	0.25	Unknown	Unknown	This study
SRR11785200	AFIS2275	USA (DE)	Human	Clinical	Sensitive	Sensitive*	0.5	0.38	Unknown	Unknown	This study
SRR11785199	AFIS2277	USA (WY)	Human	Clinical	Sensitive	Sensitive*	1	0.38	Unknown	Unknown	10.1093/g3journal/jkab427
SRR11785198	AFIS2288	USA (GA)	Human	Clinical	Sensitive	Sensitive*	2	1	Unknown	Unknown	This study
SRR11785197	AFIS2292	USA (DE)	Human	Clinical	Sensitive	Sensitive*	0.5	0.25	Unknown	Unknown	This study
SRR11785196	AFIS2297	USA (AK)	Human	Clinical	Sensitive	Sensitive*	0.75	0.25	Unknown	Unknown	This study
SRR11785195	AFIS2305	USA (VA)	Human	Clinical	Sensitive	Sensitive*	2	1	Unknown	Unknown	This study
SRR11785194	AFIS2351A	USA (WI)	Human	Clinical	Sensitive	Sensitive*	0.125	1	Unknown	Unknown	10.1093/g3journal/jkab427
SRR11785193	AFIS2351B	USA (WI)	Human	Clinical	Sensitive	Sensitive*	0.25	0.75	Unknown	Unknown	This study
SRR11785192	AFIS2393	USA (IL)	Human	Clinical	Sensitive	Sensitive*	0.5	0.75	Unknown	Unknown	This study
SRR11785191	AFIS2394	USA (PA)	Human	Clinical	Sensitive	Sensitive*	1.5	0.38	Unknown	Unknown	This study
SRR11785188	AFIS2413	USA (AR)	Human	Clinical	Sensitive	Sensitive*	2	0.75	Unknown	Unknown	This study
SRR11785187	AFIS2487	USA (KY)	Human	Clinical	Sensitive	Sensitive*	1	0.25	Unknown	Unknown	This study
SRR11785186	AFIS2488	USA (KY)	Human	Clinical	Sensitive	Sensitive*	0.5	0.25	Unknown	Unknown	This study
SRR11785185	AFIS2503	USA (MS)	Human	Clinical	Sensitive	Sensitive*	0.25	0.19	Unknown	Unknown	This study
SRR11785184	AFIS2506	USA (AR)	Human	Clinical	Sensitive	Sensitive*	1	0.25	Unknown	Unknown	This study
SRR11785183	AFIS2511	USA (MT)	Human	Clinical	Sensitive	Sensitive*	0	0	Unknown	Unknown	This study
SRR11785182	AFIS2512	USA (WY)	Human	Clinical	Sensitive	Sensitive*	1	0.38	Unknown	Unknown	10.1093/g3journal/jkab427
SRR11785181	AFIS2546	USA (MT)	Human	Clinical	Sensitive	Sensitive*	1	0.25	Unknown	Unknown	This study
SRR11785180	AFIS2548	USA (MT)	Human	Clinical	Sensitive	Sensitive*	0.75	0.38	Unknown	Unknown	This study
SRR11785178	AFIS2558	USA (AR)	Human	Clinical	Sensitive	Sensitive*	1.5	0.38	Unknown	Unknown	This study
SRR11785177	AFIS2566	USA (NJ)	Human	Clinical	Sensitive	Sensitive*	0.75	0.19	Unknown	Unknown	This study
SRR11785176	AFIS2567	USA (NJ)	Human	Clinical	Sensitive	Sensitive*	0.5	0.25	Unknown	Unknown	10.1093/g3journal/jkab427
SRR11785175	AFIS2574	USA (PA)	Human	Clinical	Sensitive	Sensitive*	0.5	0.19	Unknown	Unknown	This study
SRR11785174	AFIS2575	USA (PA)	Human	Clinical	Sensitive	Sensitive*	0.5	0.19	Unknown	Unknown	This study
SRR11785170	AFIS3068	USA (PA)	Human	Clinical	Sensitive	Sensitive*	2	0.75	Unknown	Unknown	10.1093/g3journal/jkab427
SRR11785150	B5603	USA (WI)	Human	Clinical	Sensitive	Sensitive*	0.06	0.125	Unknown	Unknown	This study
SRR15010410	eAF001	USA (GA)	Soil, Watermelon	Environmental	Sensitive	Sensitive	1	0.25	0.3125	1	This study
SRR15010387	eAF015	USA (GA)	Vine debris, watermelon, 30 days post harvest	Environmental	Sensitive	Sensitive	1	0.375	0.375	1.5	This study
SRR15010354	eAF021	USA (GA)	Soil, Grapevine	Environmental	Sensitive	Sensitive	0.5	0.25	0.1875	1	10.1093/g3journal/jkab427
SRR15010343	eAF022	USA (GA)	Soil, Grapevine	Environmental	Sensitive	Sensitive	1	0.1875	0.1875	1	This study
SRR15010397	eAF095	USA (GA)	Soil, Peanut	Environmental	Sensitive	Sensitive	1	0.375	0.5	1	This study
SRR15010374	eAF177	USA (GA)	Plant debris, peanut	Environmental	Sensitive	Sensitive	0.75	0.25	0.25	1	This study
SRR15010371	eAF227	USA (GA)	Compost, Mixed (Organic)	Environmental	Sensitive	Sensitive	0.5	0.25	0.25	1	This study
SRR15010368	eAF237	USA (GA)	Soil, Brassica (Organic)	Environmental	Sensitive	Sensitive	0.5	0.25	0.25	0.5	This study
SRR15010364	eAF272	USA (GA)	Plant debris, Pecan processing facility	Environmental	Sensitive	Sensitive	0.5	0.125	0.125	0.5	This study
SRR15010363	eAF288	USA (GA)	Compost, Pecan processing facility	Environmental	Sensitive	Sensitive	0.5	0.125	0.125	0.5	This study
SRR15010361	eAF321	USA (GA)	Plant debris, Pecan old orchard	Environmental	Sensitive	Sensitive	1	0.375	0.25	1	10.1093/g3journal/jkab427
SRR15010360	eAF325	USA (GA)	Plant debris, Pecan new orchard	Environmental	Sensitive	Sensitive	0.5	0.25	0.25	1	This study
SRR15010358	eAF365	USA (GA)	Plant debris, Pecan processing facility	Environmental	Sensitive	Sensitive	1	0.5	0.25	2	This study
SRR15010357	eAF379	USA (GA)	Plant debris, Pecan processing facility	Environmental	Sensitive	Sensitive	1	0.5	0.25	2	This study
SRR15010356	eAF406	USA (GA)	Plant debris, pecan	Environmental	Sensitive	Sensitive	1	0.5	0.25	2	This study
SRR15010355	eAF477	USA (GA)	Plant debris, pecan	Environmental	Sensitive	Sensitive	0.5	0.125	0.125	0.5	This study
SRR15010353	eAF490	USA (GA)	Plant debris, pecan	Environmental	Sensitive	Sensitive	0.5	0.25	0.25	1	This study
SRR15010350	eAF514	USA (GA)	Compost, Pecan processing facility	Environmental	Sensitive	Sensitive	0.5	0.125	0.125	0.5	This study
SRR15010349	eAF537	USA (GA)	Plant debris, pecan	Environmental	Sensitive	Sensitive	0.5	0.25	0.25	1	10.1093/g3journal/jkab427
SRR15010347	eAF549	USA (GA)	Compost, Pecan processing facility	Environmental	Sensitive	Sensitive	1	0.25	0.25	2	This study
SRR15010346	eAF554	USA (GA)	Compost, Pecan processing facility	Environmental	Sensitive	Sensitive	0.5	0.25	0.25	1	This study
SRR15010345	eAF560	USA (GA)	Compost, Pecan processing facility	Environmental	Sensitive	Sensitive	0.5	0.25	0.25	1	This study
SRR15010344	eAF584	USA (GA)	Soil, blueberry	Environmental	Sensitive	Sensitive	1	0.25	0.25	1	This study
SRR15010342	eAF586	USA (FL)	Soil, strawberry	Environmental	Sensitive	Sensitive	1	0.25	0.25	1	This study
SRR15010341	eAF587	USA (FL)	Soil, strawberry	Environmental	Sensitive	Sensitive	1	0.25	0.25	1	This study
SRR15010338	eAF609	USA (FL)	Soil, strawberry	Environmental	Sensitive	Sensitive	1	0.75	0.5	3	This study
SRR15010337	eAF610	USA (FL)	Soil, strawberry	Environmental	Sensitive	Sensitive	0.5	0.125	0.125	0.5	This study
SRR15010336	eAF620	USA (FL)	Soil, tomato	Environmental	Sensitive	Sensitive	1	0.25	0.25	2	This study
SRR15010335	eAF621	USA (FL)	Soil, tomato	Environmental	Sensitive	Sensitive	1	0.5	0.5	2	This study
SRR15010333	eAF624	USA (FL)	Soil, tomato	Environmental	Sensitive	Sensitive	0.5	0.25	0.125	1	This study
SRR15010331	eAF625	USA (FL)	Soil, tomato	Environmental	Sensitive	Sensitive	0.5	0.25	0.25	1	This study
SRR15010330	eAF645	USA (FL)	Soil, tomato	Environmental	Sensitive	Sensitive	1	0.5	0.25	2	This study
SRR15010329	eAF647	USA (FL)	Soil, tomato	Environmental	Sensitive	Sensitive	1	0.25	0.25	1	This study
SRR15010328	eAF735	USA (FL)	Soil, citrus	Environmental	Sensitive	Sensitive	1	0.25	0.25	1	10.1093/g3journal/jkab427
SRR15010327	eAF740	USA (FL)	Soil, watermelon	Environmental	Sensitive	Sensitive	0.5	0.25	0.25	1	This study
SRR15010326	eAF743	USA (FL)	Soil, citrus	Environmental	Sensitive	Sensitive	1	0.25	0.25	1	This study
SRR15010324	eAF749	USA (FL)	Soil, citrus	Environmental	Sensitive	Sensitive	0.5	0.25	0.25	1	This study
SRR15010322	eAF768	USA (FL)	Soil, citrus	Environmental	Sensitive	Sensitive	0.5	0.25	0.25	1	This study
SRR15010320	eAF770	USA (FL)	Soil, citrus	Environmental	Sensitive	Sensitive	1	0.25	0.25	2	10.1093/g3journal/jkab427
SRR15010319	eAF773	USA (FL)	Soil, citrus	Environmental	Sensitive	Sensitive	1	0.5	0.5	2	10.1093/g3journal/jkab427
SRR15010318	eAF776	USA (FL)	Soil, citrus	Environmental	Sensitive	Sensitive	0.5	0.25	0.25	1	10.1093/g3journal/jkab427
SRR15010316	eAF790	USA (FL)	Soil, citrus	Environmental	Sensitive	Sensitive	0.5	0.25	0.25	1	10.1093/g3journal/jkab427
	eAF1023	USA (NY)	Wheat	Environmental	Sensitive*	Sensitive*	Not Determined	Not Determined	Not Determined	1.5	10.1093/g3journal/jkab427
	eAF1030	USA (NY)	Wheat	Environmental	Sensitive*	Sensitive*	Not Determined	Not Determined	Not Determined	1	10.1093/g3journal/jkab427
	eAF1060	USA (NY)	Wheat	Environmental	Sensitive*	Sensitive*	Not Determined	Not Determined	Not Determined	2	10.1093/g3journal/jkab427
	eAF1068	USA (NY)	Wheat	Environmental	Sensitive*	Sensitive*	Not Determined	Not Determined	Not Determined	<3	10.1093/g3journal/jkab427
	eAF1085	USA (NY)	Wheat	Environmental	Sensitive*	Sensitive*	Not Determined	Not Determined	Not Determined	1.5	10.1093/g3journal/jkab427
	eAF1090	USA (PA)	Apple	Environmental	Sensitive*	Sensitive*	Not Determined	Not Determined	Not Determined	2	10.1093/g3journal/jkab427
	eAF1107	USA (PA)	Peach	Environmental	Sensitive*	Sensitive*	Not Determined	Not Determined	Not Determined	1	10.1093/g3journal/jkab427
	eAF1113	USA (PA)	Peach	Environmental	Sensitive*	Sensitive*	Not Determined	Not Determined	Not Determined	<3	10.1093/g3journal/jkab427
	eAF1125	USA (PA)	Peach	Environmental	Sensitive*	Sensitive*	Not Determined	Not Determined	Not Determined	1	10.1093/g3journal/jkab427
	eAF1130	USA (PA)	Apple	Environmental	Sensitive*	Sensitive*	Not Determined	Not Determined	Not Determined	1.5	10.1093/g3journal/jkab427
	eAF1141	USA (PA)	Apple	Environmental	Sensitive*	Sensitive*	Not Determined	Not Determined	Not Determined	<3	10.1093/g3journal/jkab427
	eAF1145	USA (NY)	Grapes	Environmental	Sensitive*	Sensitive*	Not Determined	Not Determined	Not Determined	1.5	10.1093/g3journal/jkab427
	eAF1150	USA (NY)	Grapes	Environmental	Sensitive*	Sensitive*	Not Determined	Not Determined	Not Determined	<3	10.1093/g3journal/jkab427
	eAF1153	USA (NY)	Grapes	Environmental	Sensitive*	Sensitive*	Not Determined	Not Determined	Not Determined	1	10.1093/g3journal/jkab427
	eAF1154	USA (NY)	Grapes	Environmental	Sensitive*	Sensitive*	Not Determined	Not Determined	Not Determined	2	10.1093/g3journal/jkab427
	eAF1175	USA (PA)	Apple	Environmental	Sensitive*	Sensitive*	Not Determined	Not Determined	Not Determined	<3	10.1093/g3journal/jkab427
	eAF1177	USA (PA)	Apple	Environmental	Sensitive*	Sensitive*	Not Determined	Not Determined	Not Determined	2	10.1093/g3journal/jkab427
	eAF1196	USA (PA)	Apple	Environmental	Sensitive*	Sensitive*	Not Determined	Not Determined	Not Determined	<3	10.1093/g3journal/jkab427
	eAF1205	USA (GA)	Wood Chips	Environmental	Sensitive*	Sensitive*	Not Determined	Not Determined	Not Determined	2	10.1093/g3journal/jkab427
	eAF1215	USA (GA)	Wood Chips	Environmental	Sensitive*	Sensitive*	Not Determined	Not Determined	Not Determined	<3	10.1093/g3journal/jkab427
	eAF1227	USA (GA)	Wood Chips	Environmental	Sensitive*	Sensitive*	Not Determined	Not Determined	Not Determined	<3	10.1093/g3journal/jkab427
	eAF1245	USA (GA)	Herbs	Environmental	Sensitive*	Sensitive*	Not Determined	Not Determined	Not Determined	1	10.1093/g3journal/jkab427
	eAF1267	USA (GA)	Herbs	Environmental	Sensitive*	Sensitive*	Not Determined	Not Determined	Not Determined	<3	10.1093/g3journal/jkab427
	eAF1280	USA (GA)	Herbs	Environmental	Sensitive*	Sensitive*	Not Determined	Not Determined	Not Determined	<3	10.1093/g3journal/jkab427
	eAF1305	USA (GA)	Herbs	Environmental	Sensitive*	Sensitive*	Not Determined	Not Determined	Not Determined	1	10.1093/g3journal/jkab427
	eAF1349	USA (GA)	Herbs	Environmental	Sensitive*	Sensitive*	Not Determined	Not Determined	Not Determined	<3	10.1093/g3journal/jkab427
	eAF1461	USA (OR)	Tulips(imported)/Hemp	Environmental	Sensitive*	Sensitive*	Not Determined	Not Determined	Not Determined	<3	10.1093/g3journal/jkab427
	eAF1473	USA (OR)	Tulips	Environmental	Sensitive*	Sensitive*	Not Determined	Not Determined	Not Determined	<3	10.1093/g3journal/jkab427
	eAF1478	USA (WA)	Grapes	Environmental	Sensitive*	Sensitive*	Not Determined	Not Determined	Not Determined	<3	10.1093/g3journal/jkab427
	eAF1482	USA (WA)	Grapes	Environmental	Sensitive*	Sensitive*	Not Determined	Not Determined	Not Determined	<3	10.1093/g3journal/jkab427
	eAF1490	USA (CA)	Grapes	Environmental	Sensitive*	Sensitive*	Not Determined	Not Determined	Not Determined	<3	10.1093/g3journal/jkab427
	eAF1502	USA (OR)	Grapes	Environmental	Sensitive*	Sensitive*	Not Determined	Not Determined	Not Determined	<3	10.1093/g3journal/jkab427
	eAF1508	USA (OR)	Grapes	Environmental	Sensitive*	Sensitive*	Not Determined	Not Determined	Not Determined	<3	10.1093/g3journal/jkab427
	eAF1510	USA (OR)	Grapes	Environmental	Sensitive*	Sensitive*	Not Determined	Not Determined	Not Determined	<3	10.1093/g3journal/jkab427
	eAF1519	USA (OR)	Grapes	Environmental	Sensitive*	Sensitive*	Not Determined	Not Determined	Not Determined	<3	10.1093/g3journal/jkab427
	eAF1530	USA (OR)	Grapes	Environmental	Sensitive	Sensitive*	Not Determined	Not Determined	Not Determined	<3	10.1093/g3journal/jkab427
	eAF1546	USA (OR)	Grapes	Environmental	Sensitive*	Sensitive*	Not Determined	Not Determined	Not Determined	<3	10.1093/g3journal/jkab427
	eAF1562	USA (WA)	Grapes	Environmental	Sensitive*	Sensitive*	Not Determined	Not Determined	Not Determined	<3	10.1093/g3journal/jkab427
	eAF1584	USA (VA)	Watermelon	Environmental	Sensitive*	Sensitive*	Not Determined	Not Determined	Not Determined	<3	10.1093/g3journal/jkab427
	eAF1592	USA (VA)	Wheat	Environmental	Sensitive*	Sensitive*	Not Determined	Not Determined	Not Determined	<3	10.1093/g3journal/jkab427
	eAF1596	USA (VA)	Peanut	Environmental	Sensitive*	Sensitive*	Not Determined	Not Determined	Not Determined	<3	10.1093/g3journal/jkab427
	eAF1606	USA (VA)	Corn and Soy	Environmental	Sensitive*	Sensitive*	Not Determined	Not Determined	Not Determined	<3	10.1093/g3journal/jkab427
	eAF1615	USA (CA)	Grapes	Environmental	Sensitive*	Sensitive*	Not Determined	Not Determined	Not Determined	<3	10.1093/g3journal/jkab427
	eAF1619	USA (CA)	Grapes	Environmental	Sensitive*	Sensitive*	Not Determined	Not Determined	Not Determined	<3	10.1093/g3journal/jkab427
	eAF1650	USA (SC)	Peach	Environmental	Sensitive*	Sensitive*	Not Determined	Not Determined	Not Determined	<3	10.1093/g3journal/jkab427
	eAF1659	USA (SC)	Peach	Environmental	Sensitive*	Sensitive*	Not Determined	Not Determined	Not Determined	<3	10.1093/g3journal/jkab427
	eAF1673	USA (WA)	Tulips	Environmental	Sensitive*	Sensitive*	Not Determined	Not Determined	Not Determined	<3	10.1093/g3journal/jkab427
	eAF1683	USA (WA)	Tulips	Environmental	Sensitive*	Sensitive*	Not Determined	Not Determined	Not Determined	<3	10.1093/g3journal/jkab427
	eAF1700	USA (WA)	Tulips	Environmental	Sensitive*	Sensitive*	Not Determined	Not Determined	Not Determined	<3	10.1093/g3journal/jkab427
	eAF1719	USA (WA)	Tulips	Environmental	Sensitive*	Sensitive*	Not Determined	Not Determined	Not Determined	<3	10.1093/g3journal/jkab427
