# Supplementary material for: Pan-azole- and multi-fungicide-resistant Aspergillus fumigatus is widespread in the United States
Source: Appl Environ Microbiol. 2024 Apr 1;90(4):e01782-23. doi: 10.1128/aem.01782-23 (PMC11022549; doi:10.1128/aem.01782-23)
Supplement: Table S2. Metadata of all isolates — Metadata for all 729 worldwide isolates used in this study. [file aem.01782-23-s0007.xlsx]

## Sheet: Read Me
Column	Meaning
NCBI_SRA_ID	NCBI accession numbers for each isolate
ID	Isolate name
cyp51A mutations	Mutations present in cyp51A
Clade	Clade the isolate belongs to
Mating type	Isolate mating type
Location	Where the isolate came from
Substrate	Substrate the isolate was found on
Environmental/Clinical	Was it isolated from the environment or the clinic?
cytB QOI G143A	QOI resistance from mutation G143A
benA MBC F219Y	MBC resistance from mutation F219Y
sdhB SDHI H270Y/R	SDHI resistance from mutations H270Y/R
Resistance based on Eucast 2020 cutoffs	Resistant or sensitive?
Type of resistance based on EUCAST 2020 cutoffs	Sensitive, Non-pan-azole resistant, Pan-azole resistant. Based on EUCAST 2020 cutoffs. * represents isolates missing at least one MIC level. These isolates could change from Sensitive* to Sensitive or Non-panazole resistant; Non-pan-azole* to Non-pan-azole resistant or Pan-azole resistant if they had all three MIC levels (ITC, VOR, POS)
MIC ITC	MIC level for itraconazole
MIC VOR	MIC level for voriconazole
MIC POS	MIC level for posaconazole
Present in subsample tree	Indicates if the isolate was included in the subsample tree (Figure 2)
Reference (DOI)	Isolate reference
Supplemental Table 2: Metadata of all isolates. Metadata for all 729 isolates used in this study.

## Sheet: Metadata
NCBI_SRA_ID	ID	cyp51A mutations	Clade	Mating type	Location	Substrate	Environmental/Clinical	cytB QOI G143A	benA MBC F219Y	sdhB SDHI H270Y/R	Resistance based on Eucast 2020 cutoffs	Type of resistance based on EUCAST 2020 cutoffs	MIC ITC	MIC VOR	MIC POS	Present in subsample tree	Reference (DOI)
SRR7418930	CM2495	T248N/E255D	3	1.1	Spain	Human	Clinical	WT	WT	WT	Sensitive	Sensitive	0.25	0.5	0.085		10.3201/eid1507.090043
SRR7418924	CM2730	T248N/E255D	3	1.2	Spain	Human	Clinical	WT	WT	WT	Sensitive	Sensitive	0.354	0.707	0.06	Yes	10.3201/eid1507.090043
SRR7418923	CM2733	T248N/E255D	3	1.1	Spain	Human	Clinical	WT	WT	WT	Sensitive	Sensitive	0.354	0.707	0.06	Yes	10.3201/eid1507.090043
SRR7418926	CM3249	T248N/E255D	3	1.1	Spain	Human	Clinical	WT	WT	WT	Sensitive	Sensitive	0.707	1	0.188	Yes	10.3201/eid1507.090043
SRR7418929	CM3249b	T248N/E255D	3	1.1	Spain	Human	Clinical	WT	WT	WT	Sensitive*	Sensitive*	Not Determined	Not Determined	Not Determined		10.3201/eid1507.090043
SRR7418922	CM3262	T248N/E255D	3	1.1	Spain	Human	Clinical	WT	WT	WT	Sensitive	Sensitive	1	0.5	0.12		10.3201/eid1507.090043
SRR7418927	CM3720	T248N/E255D	3	1.1	Spain	Human	Clinical	WT	WT	WT	Resistant	Pan-azole	>8	4-8	0.5-1	Yes	10.3201/eid1507.090043
SRR7418928	CM4602	T248N/E255D	3	1.2	Spain	Human	Clinical	WT	WT	WT	Sensitive	Sensitive	0.25	0.5	0.06		10.3201/eid1507.090043
SRR7418948	CM4946	T248N/E255D	3	1.2	Spain	Human	Clinical	WT	WT	WT	Sensitive	Sensitive	0.397	0.794	0.097		10.3390/genes9070363
SRR7418925	CM7560	T248N/E255D	3	1.1	Spain	Human	Clinical	WT	WT	WT	Sensitive	Sensitive	0.707	0.7077	0.122	Yes	10.3201/eid1507.090043
SRR7418933	CM7570	T248N/E255D	3	1.1	Spain	Human	Clinical	WT	WT	WT	Resistant	Non-pan-azole	0.63	0.5	0.397		10.3201/eid1507.090043
	eAF1003	T248N/E255D	3	1.2	USA (NY)	Wheat	Environmental	WT	WT	WT	Resistant	Non-pan-azole	1	0.5	0.5		This study
	eAF1006	T248N/E255D	3	1.1	USA (NY)	Wheat	Environmental	WT	WT	WT	Resistant	Non-pan-azole	1.5	0.375	0.5		This study
	eAF1011	T248N/E255D	3	1.2	USA (NY)	Wheat	Environmental	WT	WT	WT	Resistant	Non-pan-azole	2	0.5	0.5	Yes	This study
	eAF1015	T248N/E255D	3	1.1	USA (NY)	Wheat	Environmental	WT	WT	WT	Resistant	Non-pan-azole	1	0.375	0.5		This study
	eAF1023	T248N/E255D	3	1.1	USA (NY)	Wheat	Environmental	WT	WT	WT	Sensitive*	Sensitive*	Not Determined	Not Determined	Not Determined	Yes	This study
	eAF1090	T248N/E255D	3	1.1	USA (PA)	Apple	Environmental	WT	WT	WT	Sensitive*	Sensitive*	Not Determined	Not Determined	Not Determined	Yes	This study
	eAF1350	T248N/E255D	3	1.1	USA (GA)	Herbs	Environmental	WT	WT	WT	Resistant	Non-pan-azole	2	0.75	0.5	Yes	This study
	eAF1432	T248N/E255D	3	1.1	USA (NY)	Wheat	Environmental	WT	WT	WT	Resistant	Non-pan-azole	2	2	1	Yes	This study
	eAF1433	T248N/E255D	3	1.2	USA (NY)	Wheat	Environmental	WT	WT	WT	Resistant	Non-pan-azole	2	0.5	0.5		This study
	eAF1434	T248N/E255D	3	1.1	USA (NY)	Wheat	Environmental	WT	WT	WT	Resistant	Non-pan-azole	1.5	1	0.5	Yes	This study
	eAF1436	T248N/E255D	3	1.2	USA (GA)	Longwood	Environmental	WT	WT	WT	Resistant	Non-pan-azole	1	0.5	0.5	Yes	This study
	eAF1438	T248N/E255D/K427E	3	1.2	USA (GA)	Longwood	Environmental	WT	WT	WT	Resistant	Non-pan-azole	1	0.5	0.5	Yes	This study
	eAF1442	T248N/E255D	3	1.2	USA (GA)	Longwood	Environmental	WT	WT	WT	Resistant	Non-pan-azole	1	0.5	0.5		This study
	eAF1444	T248N/E255D	3	1.2	USA (GA)	Longwood	Environmental	WT	WT	WT	Resistant	Non-pan-azole	1.5	0.5	0.5		This study
	eAF1447	T248N/E255D	3	1.2	USA (GA)	Longwood	Environmental	WT	WT	WT	Resistant	Non-pan-azole	1.5	1	0.5		This study
	eAF1448	T248N/E255D	3	1.2	USA (GA)	Longwood	Environmental	WT	WT	WT	Resistant	Non-pan-azole	1.5	0.5	0.5	Yes	This study
	eAF1449	T248N/E255D	3	1.1	USA (GA)	Longwood	Environmental	WT	WT	WT	Resistant	Non-pan-azole	1	0.5	0.5		This study
	eAF1453	T248N/E255D	3	1.2	USA (GA)	Longwood	Environmental	WT	WT	WT	Resistant	Non-pan-azole	1	0.5	0.5	Yes	This study
	eAF1454	T248N/E255D	3	1.2	USA (GA)	Longwood	Environmental	WT	WT	WT	Resistant	Non-pan-azole	1	0.5	0.5		This study
	eAF1482	T248N/E255D	3	1.2	USA (WA)	Grapes	Environmental	G143A	WT	WT	Sensitive*	Sensitive*	Not Determined	Not Determined	Not Determined		This study
	eAF1546	T248N/E255D	3	1.1	USA (OR)	Grapes	Environmental	WT	WT	WT	Sensitive*	Sensitive*	Not Determined	Not Determined	Not Determined		This study
	eAF1560	T248N/E255D	3	1.1	USA (WA)	Grapes	Environmental	G143A	WT	WT	Resistant	Non-pan-azole	1	0.5	0.5	Yes	This study
	eAF1638	T248N/E255D	3	1.1	USA (CA)	Grapes	Environmental	G143A	WT	WT	Resistant	Non-pan-azole	1	0.5	0.5		This study
	eAF1650	T248N/E255D	3	1.2	USA (SC)	Peach	Environmental	G143A	WT	WT	Sensitive*	Sensitive*	Not Determined	Not Determined	Not Determined	Yes	This study
	eAF1673	T248N/E255D	3	1.2	USA (WA)	Tulips	Environmental	WT	WT	WT	Sensitive*	Sensitive*	Not Determined	Not Determined	Not Determined	Yes	This study
SRR617734	F15927	T248N/E255D	3	1.1	Canada	Human	Clinical	WT	WT	WT	Sensitive*	Sensitive*	Not Determined	Not Determined	Not Determined	Yes	10.3201/eid1507.090043
SRR13579374	NRZ-2017-040	T248N/E255D	3	1.1	Germany	Human	Clinical	WT	WT	WT	Resistant	Pan-azole	>8	4	8	Yes	10.1038/s41564-021-00993-x
SRR7418946	TP32	T248N/E255D	3	1.1	Spain	Human	Clinical	WT	WT	WT	Sensitive*	Sensitive*	Not Determined	Not Determined	Not Determined	Yes	10.3390/genes9070363
SRR11785164	B11927	TR34/Y46F/L98H/V172M/T248N/E255D/S297T/K427E/F495I	2	1.2	USA (GA)	Peanut	Environmental	G143A	F219Y	WT	Resistant	Non-pan-azole*	>16	0.5	Not Determined	Yes	10.1128/mBio.01803-21
SRR11785162	B11930	TR34/Y46F/L98H/V172M/T248N/E255D/S297T/K427E/F495I	2	1.2	USA (GA)	Peanut	Environmental	G143A	F219Y	WT	Resistant	Non-pan-azole*	>16	0.5	Not Determined		10.1128/mBio.01803-21
SRR11785161	B11943	TR34/Y46F/L98H/V172M/T248N/E255D/S297T/K427E/F495I	2	1.2	USA (GA)	Peanut	Environmental	G143A	F219Y	WT	Resistant	Non-pan-azole*	>16	0.5	Not Determined		10.1128/mBio.01803-21
SRR11785159	B11957	TR34/Y46F/L98H/V172M/T248N/E255D/S297T/K427E/F495I	2	1.2	USA (GA)	Peanut	Environmental	G143A	F219Y	WT	Resistant	Non-pan-azole*	>16	0.5	Not Determined	Yes	10.1128/mBio.01803-21
SRR11785152	B11978	TR34/Y46F/L98H/V172M/T248N/E255D/S297T/K427E/F495I	2	1.2	USA (GA)	Peanut	Environmental	G143A	F219Y	WT	Resistant	Non-pan-azole*	>16	0.5	Not Determined		10.1128/mBio.01803-21
SRR11785151	B11982	TR34/Y46F/L98H/V172M/T248N/E255D/S297T/K427E/F495I	2	1.2	USA (GA)	Peanut	Environmental	G143A	F219Y	WT	Resistant	Pan-azole	>16	4	Not Determined		10.1128/mBio.01803-21
	eAF1457	TR34/Y46F/L98H/V172M/T248N/E255D/K427E	2	1.1	USA (OR)	Tulips(imported)/Hemp	Environmental	G143A	F219Y	H270Y	Resistant	Pan-azole	5.33	3.33	1		This study
	eAF1465	TR34/Y46F/L98H/V172M/T248N/E255D/K427E	2	1.1	USA (OR)	Tulips(imported)/Hemp	Environmental	G143A	F219Y	H270Y	Resistant	Pan-azole	9.66	4	1	Yes	This study
	eAF1570	TR34/Y46F/L98H/V172M/T248N/E255D/K427E	2	1.2	USA (WA)	Grapes	Environmental	G143A	WT	H270Y	Resistant	Pan-azole	17	4	1	Yes	This study
	eAF1572	TR34/Y46F/L98H/V172M/T248N/E255D/K427E	2	1.1	USA (WA)	Grapes	Environmental	G143A	F219Y	H270Y	Resistant	Pan-azole	13.66	4	1.33		This study
	eAF1580	TR34/Y46F/L98H/V172M/T248N/E255D/K427E	2	1.1	USA (WA)	Grapes	Environmental	G143A	F219Y	H270Y	Resistant	Pan-azole	16	4	1		This study
	eAF1649	TR34/Y46F/L98H/V172M/T248N/E255D/K427E	2	1.1	USA (SC)	Peach	Environmental	G143A	F219Y	H270Y	Resistant	Pan-azole	16.5	4	1		This study
	eAF1664	TR34/Y46F/L98H/V172M/T248N/E255D/K427E	2	1.1	USA (OR)	Tulips(imported)/Hemp	Environmental	G143A	F219Y	H270Y	Resistant	Pan-azole	16	4	1	Yes	This study
	eAF1666	TR34/Y46F/L98H/V172M/T248N/E255D/K427E	2	1.1	USA (OR)	Tulips(imported)/Hemp	Environmental	G143A	F219Y	H270Y	Resistant	Pan-azole	16	4	1	Yes	This study
ERR769506	08-12-12-13	TR34/Y46F/L98H/V172M/T248N/E255D/S297T/K427E/F495I	2	1.1	Netherlands (Nijmegen)	Human	Clinical	WT	F219Y	WT	Resistant	Pan-azole	>16	1	1	Yes	10.1128/mBio.00536-15
ERR769513 (ERS663179)	08-19-02-10	TR34/Y46F/L98H/V172M/T248N/E255D/K427E	2	1.2	Netherlands (Nijmegen)	Soil	Environmental	WT	WT	WT	Resistant	Pan-azole	>16	2	0.5		10.1128/mBio.00536-15
ERR769512 (ERS663178)	08-19-02-46	TR34/Y46F/L98H/V172M/T248N/E255D/K427E	2	1.1	Netherlands (Nijmegen)	Soil	Environmental	WT	F219Y	WT	Resistant	Pan-azole	>16	4	0.5	Yes	10.1128/mBio.00536-15
ERR769508	08-31-08-91	TR34/Y46F/L98H/V172M/T248N/E255D/K427E	2	1.1	Netherlands (Nijmegen)	Human	Clinical	WT	F219Y	WT	Resistant	Pan-azole	>16	4	1	Yes	10.1128/mBio.00536-15
ERR769507	08-36-03-25	TR34/Y46F/L98H/V172M/T248N/E255D/S297T/K427E/F495I	2	1.2	Netherlands (Nijmegen)	Human	Clinical	WT	F219Y	WT	Resistant	Pan-azole	>16	1	0.5		10.1128/mBio.00536-15
ERR769501 (ERS663165)	12-7505220	TR34/Y46F/L98H/V172M/T248N/E255D/K427E	2	1.1	UK (Leeds)	Human	Clinical	WT	WT	WT	Resistant	Pan-azole	>16	1	0.5	Yes	10.1128/mBio.00536-15
ERR769500 (ERS663164)	12-7505446	TR34/Y46F/L98H/V172M/T248N/E255D/K427E	2	1.1	UK (Leeds)	Human	Clinical	WT	WT	WT	Resistant	Pan-azole	>16	1	0.5	Yes	10.1128/mBio.00536-15
SRR13579409	A-3-46s-1	TR34/Y46F/L98H/V172M/T248N/E255D/K427E	2	1.2	Germany	Soil	Environmental	WT	WT	WT	Resistant	Pan-azole	>8	4	1	Yes	10.1038/s41564-021-00993-x
SRR11785071	AFIS2001	TR34/Y46F/L98H/V172M/T248N/E255D/K427E	2	1.2	USA (PA)	Human	Clinical	G143A	F219Y	WT	Resistant	Non-pan-azole*	4	2	Not Determined	Yes	10.1128/mBio.01803-21
SRR11785199	AFIS2277	Y46F/V172M/T248N/E255D/K427E	2	1.1	USA (WY)	Human	Clinical	WT	WT	WT	Sensitive*	Sensitive*	1	0.38	Not Determined	Yes	10.1128/mBio.01803-21
SRR11785172	AFIS2768	TR34/Y46F/L98H/V172M/T248N/E255D/K427E	2	1.2	USA (VA)	Human	Clinical	G143A	WT	WT	Resistant	Non-pan-azole*	16	0.5	Not Determined	Yes	10.1128/mBio.01803-21
ERR769515 (ERS663181)	Afu104209	TR34/Y46F/L98H/V172M/T248N/E255D/K427E	2	1.1	India (Delhi)	Human	Clinical	G143A	F219Y	WT	Resistant	Pan-azole	>16	2	2		10.1128/mBio.00536-15
ERR769518 (ERS663184)	Afu124E11	TR34/Y46F/L98H/V172M/T248N/E255D/K427E	2	1.1	India (Delhi)	Soil	Environmental	G143A	F219Y	WT	Resistant	Pan-azole	>16	8	1		10.1128/mBio.00536-15
ERR769520 (ERS663186)	Afu257E11	TR34/Y46F/L98H/V172M/T248N/E255D/K427E	2	1.1	India (Bihar)	Soil	Environmental	G143A	F219Y	WT	Resistant	Pan-azole	>16	8	1	Yes	10.1128/mBio.00536-15
ERR769516 (ERS663182)	Afu343P11	TR34/Y46F/L98H/V172M/T248N/E255D/K427E	2	1.2	India (Delhi)	Human	Clinical	G143A	F219Y	WT	Resistant	Pan-azole	>16	8	>8		10.1128/mBio.00536-15
ERR769517 (ERS663183)	Afu59112	TR34/Y46F/L98H/V172M/T248N/E255D/K427E	2	1.1	India (Delhi)	Human	Clinical	G143A	F219Y	WT	Resistant	Pan-azole	>16	8	>8	Yes	10.1128/mBio.00536-15
ERR769514 (ERS663180)	Afu94209	TR34/Y46F/L98H/V172M/T248N/E255D/K427E	2	1.1	India (Delhi)	Human	Clinical	G143A	F219Y	WT	Resistant	Pan-azole	>16	2	2	Yes	10.1128/mBio.00536-15
SRR7418935	ATCC 46645	Y46F/V172M/T248N/E255D/K427E	2	1.1	Spain	Human	Clinical	WT	WT	WT	Sensitive*	Sensitive*	Not Determined	Not Determined	Not Determined	Yes	10.3201/eid1507.090043
SRR13579379	B-1-46-5	Y46F/V172M/T248N/E255D/K427E	2	1.1	Germany	Soil	Environmental	WT	WT	WT	Sensitive*	Sensitive*	Not Determined	Not Determined	Not Determined	Yes	10.1038/s41564-021-00993-x
SRR11785163	B11928	Y46F/V172M/T248N/E255D/K427E	2	1.1	USA (GA)	Peanut	Environmental	WT	WT	WT	Resistant	Non-pan-azole*	>16	0.5	Not Determined		10.1128/mBio.01803-21
SRR11785160	B11951	Y46F/V172M/T248N/E255D/K427E	2	1.1	USA (GA)	Peanut	Environmental	WT	WT	WT	Resistant	Non-pan-azole*	>16	0.5	Not Determined	Yes	10.1128/mBio.01803-21
SRR11785154	B11971	Y46F/V172M/T248N/G254V/E255D/K427E	2	1.1	USA (GA)	Peanut	Environmental	WT	WT	WT	Resistant	Pan-azole	>16	4	Not Determined	Yes	10.1128/mBio.01803-21
SRR11785150	B5603	Y46F/V172M/T248N/E255D/K427E	2	1.2	USA (WI)	Human	Clinical	WT	WT	WT	Sensitive*	Sensitive*	0.06	0.125	Not Determined	Yes	10.1128/mBio.01803-21
SRR11785149	B6687	Y46F/V172M/T248N/E255D/K427E	2	1.2	Canada	Human	Clinical	WT	WT	WT	Sensitive*	Sensitive*	0.06	0.125	Not Determined	Yes	10.1128/mBio.01803-21
SRR13579449	C-1-67s-1	TR34/Y46F/L98H/V172M/T248N/E255D/K427E	2	1.1	Germany	Soil	Environmental	WT	F219Y	WT	Resistant	Pan-azole	>8	4	1	Yes	10.1038/s41564-021-00993-x
ERR9791571	C1	TR34/Y46F/L98H/V172M/T248N/E255D/K427E	2	1.2	Cardiff, Wales	Soil	Environmental	WT	WT	WT	Resistant	Non-pan-azole	>16	2	0.12	Yes	10.1038/s41564-022-01091-2
ERR9791579	C10	TR34/Y46F/L98H/V172M/T248N/E255D/K427E	2	1.2	Carmerthenshire, Wales	Soil	Environmental	G143A	F219Y	H270R	Resistant	Pan-azole	>16	8	0.5	Yes	10.1038/s41564-022-01091-2
ERR9791665	C100	TR34/Y46F/L98H/V172M/T248N/E255D/K427E	2	1.2	England	Human	Clinical	WT	WT	WT	Resistant	Pan-azole	16	4	Not Determined		10.1038/s41564-022-01091-2
ERR9791666	C103	TR34/Y46F/L98H/V172M/T248N/E255D/K427E	2	1.2	England	Human	Clinical	WT	WT	WT	Sensitive*	Sensitive*	1	2	Not Determined	Yes	10.1038/s41564-022-01091-2
ERR9791667	C104	TR34/Y46F/L98H/V172M/T248N/E255D/K427E	2	1.1	Scotland	Human	Clinical	WT	WT	WT	Resistant	Pan-azole	>16	0.5	1	Yes	10.1038/s41564-022-01091-2
ERR9791668	C105	TR34/Y46F/L98H/V172M/T248N/E255D/K427E	2	1.2	Scotland	Human	Clinical	WT	WT	WT	Resistant	Pan-azole	>16	4	Not Determined		10.1038/s41564-022-01091-2
ERR9791669	C106	TR34/Y46F/L98H/V172M/T248N/E255D/K427E	2	1.2	England	Human	Clinical	WT	F219Y	WT	Resistant	Non-pan-azole*	2	4	Not Determined	Yes	10.1038/s41564-022-01091-2
ERR9791670	C107	TR34/Y46F/L98H/V172M/T248N/E255D/K427E	2	1.2	England	Human	Clinical	WT	WT	WT	Resistant*	Non-pan-azole	1	4	Not Determined		10.1038/s41564-022-01091-2
ERR9791671	C108	TR34/Y46F/L98H/V172M/T248N/E255D/K427E	2	1.2	England	Human	Clinical	WT	WT	WT	Resistant	Non-pan-azole*	16	1	Not Determined	Yes	10.1038/s41564-022-01091-2
ERR9791580	C11	TR34/Y46F/L98H/V172M/T248N/E255D/S297T/K427E/F495I	2	1.2	Carmerthenshire, Wales	Soil	Environmental	WT	WT	WT	Resistant	Pan-azole	>16	2	0.25		10.1038/s41564-022-01091-2
ERR9791673	C110	TR34/Y46F/L98H/V172M/T248N/E255D/K427E	2	1.2	England	Human	Clinical	WT	WT	WT	Resistant	Non-pan-azole*	>16	1	Not Determined		10.1038/s41564-022-01091-2
ERR9791674	C111	TR34/Y46F/L98H/V172M/T248N/E255D/K427E	2	1.1	England	Human	Clinical	WT	WT	WT	Resistant	Non-pan-azole*	16	2	Not Determined	Yes	10.1038/s41564-022-01091-2
ERR9791675	C112	TR34/Y46F/L98H/V172M/T248N/E255D/K427E	2	1.2	England	Human	Clinical	WT	WT	WT	Resistant	Non-pan-azole*	16	2	Not Determined		10.1038/s41564-022-01091-2
ERR9791677	C114	TR34/Y46F/L98H/V172M/T248N/E255D/K427E	2	1.1	Scotland	Human	Clinical	WT	WT	WT	Resistant	Non-pan-azole*	>16	2	Not Determined	Yes	10.1038/s41564-022-01091-2
ERR9791678	C115	TR34/Y46F/L98H/V172M/T248N/E255D/K427E	2	1.1	England	Human	Clinical	WT	WT	WT	Resistant	Pan-azole	4	1	0.25	Yes	10.1038/s41564-022-01091-2
ERR9791681	C119	TR34/Y46F/L98H/V172M/T248N/E255D/K427E	2	1.2	England	Human	Clinical	WT	WT	WT	Resistant	Non-pan-azole*	16	1	Not Determined	Yes	10.1038/s41564-022-01091-2
ERR9791581	C12	TR34/Y46F/L98H/V172M/T248N/E255D/K427E	2	1.1	Carmerthenshire, Wales	Soil	Environmental	WT	WT	WT	Resistant	Pan-azole	>16	4	0.25		10.1038/s41564-022-01091-2
ERR9791683	C121	Y46F/G54E/V172M/T248N/E255D/K427E	2	1.1	England	Human	Clinical	WT	WT	WT	Resistant	Pan-azole	>16	0.25	0.5	Yes	10.1038/s41564-022-01091-2
ERR9791684	C122	TR34/Y46F/L98H/V172M/T248N/E255D/K427E	2	1.2	England	Human	Clinical	WT	WT	WT	Resistant	Non-pan-azole*	>16	2	Not Determined	Yes	10.1038/s41564-022-01091-2
ERR9791685	C123	TR34/Y46F/L98H/V172M/T248N/E255D/K427E	2	1.2	England	Human	Clinical	WT	WT	WT	Resistant	Pan-azole	>16	2	0.25		10.1038/s41564-022-01091-2
ERR9791687	C125	TR34/Y46F/L98H/V172M/T248N/E255D/K427E	2	1.2	London, England	Human	Clinical	WT	WT	WT	Resistant	Pan-azole	>16	2	2	Yes	10.1038/s41564-022-01091-2
ERR9791582	C13	TR34/Y46F/L98H/V172M/T248N/E255D/K427E	2	1.2	Vale of Glamorgan, Wales	Soil	Environmental	G143A	F219Y	H270Y	Resistant	Non-pan-azole	>16	2	0.12	Yes	10.1038/s41564-022-01091-2
ERR9791695	C133	TR34/Y46F/L98H/V172M/T248N/E255D/K427E	2	1.2	London, England	Human	Clinical	WT	WT	WT	Resistant	Pan-azole	>16	2	2	Yes	10.1038/s41564-022-01091-2
ERR9791583	C14	TR34/Y46F/L98H/V172M/T248N/E255D/K427E	2	1.2	Vale of Glamorgan, Wales	Soil	Environmental	G143A	F219Y	WT	Resistant	Pan-azole	>16	>8	0.5		10.1038/s41564-022-01091-2
ERR9791704	C142	Y46F/G54W/V172M/T248N/E255D/K427E	2	1.1	London, England	Human	Clinical	WT	WT	WT	Resistant	Pan-azole	>16	0.06	0.25	Yes	10.1038/s41564-022-01091-2
ERR9791705	C143	TR34/Y46F/L98H/V172M/T248N/E255D/K427E	2	1.2	London, England	Human	Clinical	WT	WT	WT	Resistant	Pan-azole	16	2	0.5	Yes	10.1038/s41564-022-01091-2
ERR9791706	C144	TR34/Y46F/L98H/V172M/T248N/E255D/K427E	2	1.2	London, England	Human	Clinical	WT	WT	WT	Resistant	Pan-azole	>16	2	0.25	Yes	10.1038/s41564-022-01091-2
ERR9791711	C149	TR34/Y46F/L98H/V172M/T248N/E255D/K427E	2	1.1	Leeds, England	Human	Clinical	WT	WT	WT	Resistant	Non-pan-azole	>16	0.25	0.125	Yes	10.1038/s41564-022-01091-2
ERR9791584	C15	TR34/Y46F/L98H/V172M/T248N/E255D/K427E	2	1.2	Vale of Glamorgan, Wales	Soil	Environmental	G143A	F219Y	WT	Resistant	Pan-azole	>16	8	<0.5		10.1038/s41564-022-01091-2
ERR9791712	C150	TR34/Y46F/L98H/V172M/T248N/E255D/K427E	2	1.1	Leeds, England	Human	Clinical	WT	WT	WT	Resistant	Non-pan-azole	16	0.25	0.125		10.1038/s41564-022-01091-2
ERR9791713	C151	TR34/Y46F/L98H/V172M/T248N/E255D/K427E	2	1.1	Leeds, England	Human	Clinical	WT	WT	WT	Resistant	Non-pan-azole	>16	0.25	0.125	Yes	10.1038/s41564-022-01091-2
ERR9791717	C155	TR34/Y46F/L98H/V172M/T248N/E255D/T289A/I364V/K427E/G448S	2	1.2	London, England	Human	Clinical	G143A	F219Y	WT	Resistant	Pan-azole	16	>16	4	Yes	10.1038/s41564-022-01091-2
ERR9791718	C156	TR34/Y46F/L98H/V172M/T248N/E255D/T289A/I364V/K427E/G448S	2	1.2	London, England	Human	Clinical	G143A	F219Y	WT	Resistant	Pan-azole	16	>16	4		10.1038/s41564-022-01091-2
ERR9791719	C157	TR34/Y46F/L98H/V172M/T248N/E255D/T289A/I364V/K427E/G448S	2	1.2	London, England	Human	Clinical	G143A	F219Y	WT	Resistant	Pan-azole	16	>16	4	Yes	10.1038/s41564-022-01091-2
ERR9791720	C158	TR34/Y46F/L98H/V172M/T248N/E255D/T289A/I364V/K427E/G448S	2	1.2	London, England	Human	Clinical	G143A	F219Y	WT	Resistant	Pan-azole	16	>16	4		10.1038/s41564-022-01091-2
ERR9791721	C159	TR34/Y46F/L98H/V172M/T248N/E255D/K427E	2	1.2	London, England	Human	Clinical	WT	WT	WT	Resistant	Pan-azole	>16	2	0.5		10.1038/s41564-022-01091-2
ERR9791585	C16	TR34/Y46F/L98H/V172M/T248N/E255D/K427E	2	1.2	Vale of Glamorgan, Wales	Soil	Environmental	WT	WT	WT	Resistant	Non-pan-azole	>16	2	0.12		10.1038/s41564-022-01091-2
ERR9791722	C160	TR34/Y46F/L98H/V172M/T248N/E255D/T289A/K427E	2	1.2	London, England	Human	Clinical	WT	WT	WT	Resistant	Pan-azole	>16	2	0.5	Yes	10.1038/s41564-022-01091-2
ERR9791723	C161	TR34/Y46F/L98H/V172M/T248N/E255D/K427E	2	1.1	London, England	Human	Clinical	WT	WT	WT	Resistant	Non-pan-azole	4	0.5	0.125		10.1038/s41564-022-01091-2
ERR9791724	C162	Y46F/V172M/M220I/T248N/E255D/K427E	2	1.1	London, England	Human	Clinical	WT	WT	WT	Resistant	Non-pan-azole	2	2	1	Yes	10.1038/s41564-022-01091-2
ERR9791725	C163	Y46F/G54W/V172M/T248N/E255D/K427E	2	1.1	London, England	Human	Clinical	WT	WT	WT	Resistant	Pan-azole	>16	1	>16		10.1038/s41564-022-01091-2
ERR9791586	C17	TR34/Y46F/L98H/V172M/T248N/E255D/K427E	2	1.2	Vale of Glamorgan, Wales	Soil	Environmental	WT	WT	WT	Resistant	Non-pan-azole	>16	2	0.12		10.1038/s41564-022-01091-2
ERR9791733	C171	TR34/Y46F/L98H/V172M/T248N/E255D/K427E	2	1.2	London, England	Human	Clinical	WT	WT	WT	Resistant	Pan-azole	16	0.5	0.25		10.1038/s41564-022-01091-2
ERR9791739	C177	Y46F/V172M/T248N/E255D/K427E	2	1.1	London, England	Human	Clinical	WT	WT	WT	Sensitive	Sensitive	0.06	0.125	0.03	Yes	10.1038/s41564-022-01091-2
ERR9791587	C18	TR34/Y46F/L98H/V172M/T248N/E255D/K427E	2	1.2	Vale of Glamorgan, Wales	Soil	Environmental	WT	WT	WT	Resistant	Non-pan-azole	>16	2	0.12		10.1038/s41564-022-01091-2
ERR9791748	C186	Y46F/V172M/T248N/E255D/K427E	2	1.1	London, England	Human	Clinical	WT	WT	WT	Sensitive	Sensitive	0.06	0.06	0.03	Yes	10.1038/s41564-022-01091-2
ERR9791750	C188	Y46F/V172M/T248N/E255D/K427E	2	1.1	London, England	Human	Clinical	WT	WT	WT	Sensitive	Sensitive	0.125	0.06	0.03	Yes	10.1038/s41564-022-01091-2
ERR9791588	C19	TR34/Y46F/L98H/V172M/T248N/E255D/S297T/K427E/F495I	2	1.2	Vale of Glamorgan, Wales	Soil	Environmental	WT	WT	WT	Resistant	Pan-azole	>16	1	0.25	Yes	10.1038/s41564-022-01091-2
ERR9791572	C2	TR34/Y46F/L98H/V172M/T248N/E255D/K427E	2	1.2	Cardiff, Wales	Soil	Environmental	WT	F219Y	WT	Resistant	Pan-azole	>16	2	0.25	Yes	10.1038/s41564-022-01091-2
ERR9791589	C20	TR34/Y46F/L98H/V172M/T248N/E255D/K427E	2	1.2	Vale of Glamorgan, Wales	Soil	Environmental	WT	WT	WT	Resistant	Non-pan-azole	>16	2	<0.25		10.1038/s41564-022-01091-2
ERR9791590	C21	TR34/Y46F/L98H/V172M/T248N/E255D/K427E	2	1.2	Pembrokeshire, Wales	Soil	Environmental	WT	WT	WT	Resistant	Non-pan-azole	>16	2	0.025		10.1038/s41564-022-01091-2
ERR9791591	C22	TR34/Y46F/L98H/V172M/T248N/E255D/K427E	2	1.2	Newport, Wales	Soil	Environmental	WT	WT	WT	Resistant	Non-pan-azole	>16	2	0.12		10.1038/s41564-022-01091-2
ERR9791754	C220	Y46F/V172M/T248N/E255D/K427E	2	1.1	Dublin, Rep. of Ireland	Soil	Environmental	WT	WT	WT	Sensitive	Sensitive	0.06	0.06	0.06	Yes	10.1038/s41564-022-01091-2
ERR9791755	C221	Y46F/V172M/T248N/E255D/K427E	2	1.2	Dublin, Rep. of Ireland	Soil	Environmental	WT	WT	WT	Sensitive	Sensitive	0.125	0.06	0.06	Yes	10.1038/s41564-022-01091-2
ERR9791757	C223	Y46F/V172M/T248N/E255D/K427E	2	1.1	Dublin, Rep. of Ireland	Soil	Environmental	WT	WT	WT	Sensitive	Sensitive	0.125	0.06	0.06	Yes	10.1038/s41564-022-01091-2
ERR9791592	C23	TR34/Y46F/L98H/V172M/T248N/E255D/K427E	2	1.2	Newport, Wales	Soil	Environmental	WT	WT	WT	Resistant	Non-pan-azole	>16	2	0.12		10.1038/s41564-022-01091-2
ERR9791593	C24	TR34/Y46F/L98H/V172M/T248N/E255D/K427E	2	1.2	Newport, Wales	Soil	Environmental	WT	WT	WT	Resistant	Non-pan-azole	>16	2	0.12	Yes	10.1038/s41564-022-01091-2
ERR9791758	C246	Y46F/V172M/T248N/E255D/K427E	2	1.2	Nottingham, England	Soil	Environmental	WT	WT	WT	Sensitive	Sensitive	0.125	0.125	0.06		10.1038/s41564-022-01091-2
ERR9791594	C25	TR34/Y46F/L98H/V172M/T248N/E255D/K427E	2	1.2	Cardiff, Wales	Soil	Environmental	WT	WT	WT	Resistant	Pan-azole	>16	4	0.25	Yes	10.1038/s41564-022-01091-2
ERR9791595	C26	Y46F/G54R/V172M/T248N/E255D/K427E	2	1.2	Cardiff, Wales	Soil	Environmental	WT	WT	WT	Resistant	Pan-azole	>16	0.25	1	Yes	10.1038/s41564-022-01091-2
ERR9791596	C27	TR34/Y46F/L98H/V172M/T248N/E255D/S297T/K427E/F495I	2	1.2	Cardiff, Wales	Soil	Environmental	WT	WT	WT	Resistant	Pan-azole	>16	1	0.25	Yes	10.1038/s41564-022-01091-2
ERR9791597	C28	TR34/Y46F/L98H/V172M/T248N/E255D/T248N/E255D/K427E	2	1.1	Cardiff, Wales	Soil	Environmental	G143A	WT	H270Y	Resistant	Pan-azole	>16	4	0.25	Yes	10.1038/s41564-022-01091-2
ERR9791598	C29	TR34/Y46F/L98H/V172M/T248N/E255D/T248N/E255D/K427E	2	1.2	Cardiff, Wales	Soil	Environmental	G143A	F219Y	WT	Resistant	Pan-azole	>16	4	0.5	Yes	10.1038/s41564-022-01091-2
ERR9791573	C3	TR34/Y46F/L98H/V172M/K427E	2	1.2	Cardiff, Wales	Soil	Environmental	WT	WT	WT	Resistant	Non-pan-azole	>16	2	0.12		10.1038/s41564-022-01091-2
ERR9791599	C30	TR34/Y46F/L98H/V172M/T248N/E255D/K427E	2	1.2	Cardiff, Wales	Soil	Environmental	WT	F219Y	WT	Resistant	Pan-azole	>16	2	0.25	Yes	10.1038/s41564-022-01091-2
ERR9791600	C31	TR34/Y46F/L98H/V172M/T248N/E255D/K427E	2	1.2	Monmouthshire, Wales	Soil	Environmental	WT	WT	WT	Resistant	Non-pan-azole	>16	2	0.12		10.1038/s41564-022-01091-2
ERR9791601	C32	TR34/Y46F/L98H/V172M/T248N/E255D/K427E	2	1.2	Cardiff, Wales	Human	Clinical	WT	WT	WT	Resistant	Pan-azole	>16	0.5	0.5		10.1038/s41564-022-01091-2
ERR9791602	C33	TR34/Y46F/L98H/V172M/T248N/E255D/K427E	2	1.2	Cardiff, Wales	Human	Clinical	WT	WT	WT	Resistant	Pan-azole	>16	1	0.5	Yes	10.1038/s41564-022-01091-2
ERR9791761	C341	TR34/Y46F/L98H/V172M/T248N/E255D/K427E	2	1.2	Didcot, England	Soil	Environmental	WT	WT	WT	Resistant	Pan-azole	>16	0.5	0.25	Yes	10.1038/s41564-022-01091-2
ERR9791762	C342	TR34/Y46F/L98H/V172M/T248N/E255D/K427E	2	1.2	Hyde Park, England	Soil	Environmental	WT	F219Y	WT	Resistant	Pan-azole	>16	0.5	0.25		10.1038/s41564-022-01091-2
ERR9791604	C35	Y46F/V172M/T248N/E255D/K427E	2	1.1	Cardiff, Wales	Human	Clinical	WT	WT	WT	Sensitive	Sensitive	0.06	0.06	0.06		10.1038/s41564-022-01091-2
ERR9791767	C354	TR34/Y46F/L98H/V172M/T248N/E255D/K427E	2	1.1	Dublin, Rep. of Ireland	Human	Clinical	WT	WT	WT	Resistant	Pan-azole	4	2	0.5	Yes	10.1038/s41564-022-01091-2
ERR9791768	C355	TR34/Y46F/L98H/V172M/T248N/E255D/K427E	2	1.1	Dublin, Rep. of Ireland	Human	Clinical	WT	WT	WT	Resistant	Non-pan-azole	2	2	0.5	Yes	10.1038/s41564-022-01091-2
ERR9791769	C356	TR34/Y46F/L98H/V172M/T248N/E255D/K427E	2	1.2	Dublin, Rep. of Ireland	Human	Clinical	WT	F219Y	WT	Resistant	Non-pan-azole	0.5	2	0.5	Yes	10.1038/s41564-022-01091-2
ERR9791770	C357	TR34/Y46F/L98H/V172M/T248N/E255D/K427E	2	1.1	Dublin, Rep. of Ireland	Soil	Environmental	WT	WT	WT	Sensitive*	Sensitive*	Not Determined	Not Determined	Not Determined		10.1038/s41564-022-01091-2
ERR9791771	C358	TR46/Y46F/Y121F/V172M/T248N/E255D/T289A/K427E	2	1.1	Dublin, Rep. of Ireland	Soil	Environmental	G143A	F219Y	WT	Sensitive*	Sensitive*	Not Determined	Not Determined	Not Determined	Yes	10.1038/s41564-022-01091-2
ERR9791772	C359	TR34/Y46F/L98H/V172M/T248N/E255D/K427E	2	1.1	Dublin, Rep. of Ireland	Human	Clinical	WT	F219Y	WT	Resistant	Pan-azole	32	2	0.5	Yes	10.1038/s41564-022-01091-2
ERR9791605	C36	Y46F/V172M/T248N/E255D/K427E	2	1.1	Cardiff, Wales	Human	Clinical	WT	WT	WT	Sensitive	Sensitive	0.06	0.25	0.06	Yes	10.1038/s41564-022-01091-2
ERR9791773	C360	TR46/Y46F/Y121F/V172M/T248N/E255D/T289A/K427E	2	1.1	Dublin, Rep. of Ireland	Soil	Environmental	G143A	F219Y	WT	Sensitive*	Sensitive*	Not Determined	Not Determined	Not Determined		10.1038/s41564-022-01091-2
ERR9791775	C362	Y46F/V172M/T248N/E255D/K427E	2	1.1	Dublin, Rep. of Ireland	Human	Clinical	WT	WT	WT	Sensitive	Sensitive	0.75	0.125	0.25	Yes	10.1038/s41564-022-01091-2
ERR9791777	C364	TR34/Y46F/L98H/V172M/T248N/E255D/K427E	2	1.1	Aberdeen, Scotland	Soil	Environmental	G143A	WT	WT	Resistant	Non-pan-azole*	4	0.5	Not Determined	Yes	10.1038/s41564-022-01091-2
ERR9791778	C365	TR34/Y46F/L98H/V172M/T248N/E255D/K427E	2	1.1	Aberdeen, Scotland	Soil	Environmental	G143A	F219Y	WT	Resistant	Non-pan-azole*	16	2	Not Determined	Yes	10.1038/s41564-022-01091-2
ERR9791779	C366	TR34/Y46F/L98H/V172M/T248N/E255D/K427E	2	1.1	Aberdeen, Scotland	Soil	Environmental	G143A	WT	WT	Resistant	Non-pan-azole*	4	0.25	Not Determined		10.1038/s41564-022-01091-2
ERR9791781	C368	TR34/Y46F/L98H/V172M/T248N/E255D/K427E	2	1.2	Aberdeen, Scotland	Soil	Environmental	WT	WT	WT	Resistant	Non-pan-azole*	4	0.5	Not Determined		10.1038/s41564-022-01091-2
ERR9791782	C369	TR34/Y46F/L98H/V172M/T248N/E255D/K427E	2	1.1	Aberdeen, Scotland	Soil	Environmental	G143A	WT	WT	Sensitive*	Sensitive*	1	0.5	Not Determined		10.1038/s41564-022-01091-2
ERR9791607	C38	Y46F/V172M/T248N/E255D/K427E	2	1.1	Cardiff, Wales	Human	Clinical	WT	WT	WT	Sensitive	Sensitive	0.125	0.25	0.06	Yes	10.1038/s41564-022-01091-2
ERR9791574	C4	TR34/Y46F/L98H/V172M/T248N/E255D/K427E	2	1.1	Cardiff, Wales	Soil	Environmental	G143A	WT	H270Y	Resistant	Pan-azole	>16	8	<0.5	Yes	10.1038/s41564-022-01091-2
ERR9791575	C5	TR34/Y46F/L98H/V172M/T248N/E255D/K427E	2	1.2	Vale of Glamorgan, Wales	Soil	Environmental	WT	WT	WT	Resistant	Non-pan-azole	>16	2	0.12		10.1038/s41564-022-01091-2
ERR9791627	C58	Y46F/V172M/T248N/E255D/K427E	2	1.1	Dublin, Rep. of Ireland	Human	Clinical	WT	WT	WT	Sensitive	Sensitive	0.03	0.12	0.015		10.1038/s41564-022-01091-2
ERR9791628	C59	Y46F/V172M/T248N/E255D/K427E	2	1.1	Dublin, Rep. of Ireland	Human	Clinical	WT	WT	WT	Sensitive	Sensitive	0.25	0.12	0.06	Yes	10.1038/s41564-022-01091-2
ERR9791576	C6	TR34/Y46F/L98H/V172M/T248N/E255D/K427E	2	1.2	Vale of Glamorgan, Wales	Soil	Environmental	WT	F219Y	WT	Resistant	Non-pan-azole	>16	2	0.12		10.1038/s41564-022-01091-2
ERR9791629	C60	Y46F/V172M/T248N/E255D/K427E	2	1.1	Dublin, Rep. of Ireland	Human	Clinical	WT	WT	WT	Sensitive	Sensitive	0.12	0.12	0.03		10.1038/s41564-022-01091-2
ERR9791630	C61	Y46F/V172M/T248N/E255D/K427E	2	1.1	Dublin, Rep. of Ireland	Human	Clinical	WT	WT	WT	Sensitive	Sensitive	0.03	0.25	0.015		10.1038/s41564-022-01091-2
ERR9791631	C62	Y46F/V172M/T248N/E255D/K427E	2	1.1	Dublin, Rep. of Ireland	Human	Clinical	WT	WT	WT	Sensitive	Sensitive	0.03	0.25	0.015		10.1038/s41564-022-01091-2
ERR9791632	C63	Y46F/V172M/T248N/E255D/K427E	2	1.1	Dublin, Rep. of Ireland	Human	Clinical	WT	WT	WT	Sensitive	Sensitive	0.03	0.12	0.015		10.1038/s41564-022-01091-2
ERR9791633	C64	Y46F/V172M/T248N/E255D/K427E	2	1.1	Dublin, Rep. of Ireland	Human	Clinical	WT	WT	WT	Sensitive	Sensitive	0.25	0.25	0.12		10.1038/s41564-022-01091-2
ERR9791634	C65	Y46F/V172M/T248N/E255D/K427E	2	1.1	Dublin, Rep. of Ireland	Human	Clinical	WT	WT	WT	Sensitive	Sensitive	0.03	0.12	0.015		10.1038/s41564-022-01091-2
ERR9791635	C66	Y46F/V172M/T248N/E255D/K427E	2	1.1	Dublin, Rep. of Ireland	Human	Clinical	WT	WT	WT	Sensitive	Sensitive	0.03	0.12	0.015		10.1038/s41564-022-01091-2
ERR9791637	C68	TR34/Y46F/L98H/V172M/T248N/E255D/K427E	2	1.2	Dublin, Rep. of Ireland	Human	Clinical	WT	WT	WT	Sensitive	Sensitive	0.25	0.25	0.06	Yes	10.1038/s41564-022-01091-2
ERR9791638	C69	TR34/Y46F/L98H/V172M/T248N/E255D/K427E	2	1.2	Dublin, Rep. of Ireland	Human	Clinical	WT	WT	WT	Sensitive	Sensitive	1	0.5	0.25	Yes	10.1038/s41564-022-01091-2
ERR9791577	C7	TR34/Y46F/L98H/V172M/T248N/E255D/K427E	2	1.2	Vale of Glamorgan, Wales	Soil	Environmental	G143A	WT	WT	Resistant	Pan-azole	>16	4	0.25	Yes	10.1038/s41564-022-01091-2
ERR9791639	C70	TR34/Y46F/L98H/V172M/T248N/E255D/K427E	2	1.2	Dublin, Rep. of Ireland	Human	Clinical	WT	WT	WT	Sensitive	Sensitive	1	1	0.25	Yes	10.1038/s41564-022-01091-2
ERR9791644	C75	Y46F/V172M/T248N/E255D/K427E	2	1.1	Dublin, Rep. of Ireland	Human	Clinical	WT	WT	WT	Sensitive	Sensitive	0.25	0.25	0.12	Yes	10.1038/s41564-022-01091-2
ERR9791647	C78	TR34/Y46F/L98H/V172M/T248N/E255D/K427E	2	1.1	Dublin, Rep. of Ireland	Soil	Environmental	WT	WT	WT	Sensitive*	Sensitive*	Not Determined	Not Determined	Not Determined	Yes	10.1038/s41564-022-01091-2
ERR9791648	C79	TR46/Y46F/Y121F/V172M/T248N/E255D/T289A/K427E	2	1.2	Dublin, Rep. of Ireland	Soil	Environmental	G143A	F219Y	WT	Sensitive*	Sensitive*	Not Determined	Not Determined	Not Determined	Yes	10.1038/s41564-022-01091-2
ERR9791578	C8	TR34/Y46F/L98H/V172M/T248N/E255D/K427E	2	1.2	Vale of Glamorgan, Wales	Soil	Environmental	WT	WT	WT	Resistant	Non-pan-azole	>16	2	0.12		10.1038/s41564-022-01091-2
ERR9791649	C80	TR34/Y46F/L98H/V172M/T248N/E255D/K427E	2	1.2	Dublin, Rep. of Ireland	Soil	Environmental	WT	F219Y	WT	Sensitive*	Sensitive*	Not Determined	Not Determined	Not Determined		10.1038/s41564-022-01091-2
ERR9791651	C82	TR34/Y46F/L98H/V172M/T248N/E255D/K427E	2	1.2	Dublin, Rep. of Ireland	Human	Clinical	WT	WT	WT	Resistant	Pan-azole	4	2	1	Yes	10.1038/s41564-022-01091-2
ERR9791652	C83	TR34/Y46F/L98H/V172M/T248N/E255D/K427E	2	1.2	Dublin, Rep. of Ireland	Human	Clinical	WT	WT	WT	Resistant	Pan-azole	16	2	0.5	Yes	10.1038/s41564-022-01091-2
ERR9791653	C84	TR34/Y46F/L98H/V172M/T248N/E255D/K427E	2	1.2	Dublin, Rep. of Ireland	Human	Clinical	WT	WT	WT	Resistant	Pan-azole	4	4	0.5		10.1038/s41564-022-01091-2
ERR9791654	C85	TR34/Y46F/L98H/V172M/T248N/E255D/K427E	2	1.2	Dublin, Rep. of Ireland	Soil	Environmental	WT	F219Y	WT	Sensitive*	Sensitive*	Not Determined	Not Determined	Not Determined	Yes	10.1038/s41564-022-01091-2
ERR9791655	C86	TR34/Y46F/L98H/V172M/T248N/E255D/K427E	2	1.1	Dublin, Rep. of Ireland	Soil	Environmental	G143A	WT	H270Y	Sensitive*	Sensitive*	Not Determined	Not Determined	Not Determined	Yes	10.1038/s41564-022-01091-2
ERR9791656	C87	TR46/Y46F/Y121F/V172I/T248N/E255D/T289A/K427E/G448S	2	1.1	Dublin, Rep. of Ireland	Soil	Environmental	G143A	F219Y	WT	Sensitive*	Sensitive*	Not Determined	Not Determined	Not Determined	Yes	10.1038/s41564-022-01091-2
ERR9791657	C88	TR34/Y46F/L98H/V172M/T248N/E255D/K427E	2	1.2	Dublin, Rep. of Ireland	Soil	Environmental	G143A	F219Y	WT	Sensitive*	Sensitive*	Not Determined	Not Determined	Not Determined	Yes	10.1038/s41564-022-01091-2
ERR9791658	C89	TR46/Y46F/Y121F/V172M/T248N/E255D/T289A/K427E	2	1.2	Dublin, Rep. of Ireland	Soil	Environmental	G143A	F219Y	WT	Sensitive*	Sensitive*	Not Determined	Not Determined	Not Determined	Yes	10.1038/s41564-022-01091-2
ERR9791659	C91	TR46/Y46F/Y121F/V172I/T248N/E255D/T289A/K427E/G448S	2	1.1	Dublin, Rep. of Ireland	Soil	Environmental	G143A	F219Y	WT	Sensitive*	Sensitive*	Not Determined	Not Determined	Not Determined		10.1038/s41564-022-01091-2
ERR9791660	C92	TR34/Y46F/L98H/V172M/T248N/E255D/K427E	2	1.2	Dublin, Rep. of Ireland	Soil	Environmental	G143A	F219Y	H270Y	Sensitive*	Sensitive*	Not Determined	Not Determined	Not Determined	Yes	10.1038/s41564-022-01091-2
ERR9791661	C93	TR46/Y46F/Y121F/V172M/T248N/E255D/T289A/K427E	2	1.2	Dublin, Rep. of Ireland	Soil	Environmental	G143A	F219Y	H270Y	Sensitive*	Sensitive*	Not Determined	Not Determined	Not Determined	Yes	10.1038/s41564-022-01091-2
ERR9791664	C99	TR34/Y46F/L98H/V172M/T248N/E255D/K427E	2	1.1	Scotland	Human	Clinical	WT	F219Y	WT	Resistant	Non-pan-azole	2	2	0.5	Yes	10.1038/s41564-022-01091-2
SRR12949926	CAPA-D	Y46F/V172M/T248N/E255D/K427E	2	1.2	Germany	Human	Clinical	WT	WT	WT	Resistant	Non-pan-azole	0.5	0.5	1	Yes	10.1128/Spectrum.00010-21
SRR7418947	CM2141	Y46F/V172M/T248N/E255D/K427E	2	1.1	Spain	Human	Clinical	WT	WT	WT	Sensitive*	Sensitive*	Not Determined	Not Determined	Not Determined	Yes	10.3390/genes9070363
SRR7418944	CM5419	Y46F/V172M/T248N/E255D/K427E	2	1.2	Spain	Human	Clinical	WT	WT	WT	Sensitive*	Sensitive*	Not Determined	Not Determined	Not Determined	Yes	10.3390/genes9070363
SRR10592633	CNM-CM8057	TR46/Y46F/Y121F/V172M/T248N/E255D/T289A/K427E	2	1.1	UK	Human	Clinical	G143A	F219Y	H270R	Resistant	Pan-azole	8	8	1	Yes	10.3389/fgene.2020.00459
SRR10592632	CNM-CM8714	TR34/Y46F/L98H/V172M/T248N/E255D/K427E	2	1.2	UK	Human	Clinical	WT	WT	WT	Resistant	Pan-azole	>8	4	1	Yes	10.3389/fgene.2020.00459
SRR13579469	D-2-32L-1	Y46F/V172M/T248N/E255D/K427E	2	1.1	Germany	Soil	Environmental	WT	WT	WT	Sensitive*	Sensitive*	Not Determined	Not Determined	Not Determined	Yes	10.1038/s41564-021-00993-x
SRR7841978	DI 15-102	TR34/Y46F/L98H/V172M/T248N/E255D/K427E	2	1.2	USA (PA)	Human	Clinical	WT	F219Y	WT	Resistant	Pan-azole	>16	8	2	Yes	10.1128/JCM.02478-15
SRR7841983	DI 15-106	TR46/Y46F/Y121F/V172M/T248N/E255D/T289A/K427E	2	1.2	USA (Reference laboratory)	Human	Clinical	G143A	F219Y	H270Y	Resistant	Pan-azole	4	>16	1	Yes	10.1128/JCM.02478-15
SRR7842000	DI 15-116	TR34/Y46F/L98H/V172M/T248N/E255D/K427E	2	1.1	USA (PA)	Human	Clinical	WT	F219Y	WT	Resistant	Pan-azole	>16	8	1	Yes	10.1128/JCM.02478-15
SRR7841993	DI 15-96	TR46/Y46F/Y121F/V172M/T248N/E255D/K427E	2	1.2	USA (AZ)	Human	Clinical	G143A	F219Y	WT	Resistant	Pan-azole	4	>16	1	Yes	10.1128/JCM.02478-15
SRR15010397	eAF095	Y46F/V172M/T248N/E255D/K427E	2	1.2	USA (GA)	Soil, Peanut	Environmental	WT	WT	WT	Resistant	Non-pan-azole	1	0.375	0.5	Yes	10.1093/g3journal/jkab427
	eAF1001	Y46F/V172M/T248N/E255D/K427E	2	1.2	USA (NY)	Wheat	Environmental	WT	WT	WT	Resistant	Non-pan-azole	2	0.5	0.5	Yes	This study
	eAF1014	Y46F/V172M/T248N/E255D/K427E	2	1.2	USA (NY)	Wheat	Environmental	WT	WT	WT	Resistant	Non-pan-azole	2	0.5	0.5		This study
	eAF1245	Y46F/V172M/T248N/E255D/K427E	2	1.2	USA (GA)	Herbs	Environmental	WT	WT	WT	Sensitive*	Sensitive*	Not Determined	Not Determined	Not Determined	Yes	This study
	eAF1458	TR46/Y46F/Y121F/V172M/T248N/E255D/T289A/K427E	2	1.2	USA (OR)	Tulips(imported)/Hemp	Environmental	G143A	F219Y	H270Y	Resistant	Pan-azole	1.33	16.33	0.66		This study
	eAF1459	TR46/Y46F/Y121F/V172M/T248N/E255D/T289A/K427E	2	1.2	USA (OR)	Tulips(imported)/Hemp	Environmental	G143A	F219Y	H270Y	Resistant	Pan-azole	1.5	17	1		This study
	eAF1460	TR46/Y46F/Y121F/V172M/T248N/E255D/T289A/K427E	2	1.2	USA (OR)	Tulips(imported)/Hemp	Environmental	G143A	F219Y	H270Y	Resistant	Pan-azole	3	17	1	Yes	This study
	eAF1467	TR34/Y46F/L98H/V172M/T248N/E255D/K427E	2	1.2	USA (OR)	Tulips(imported)/Hemp	Environmental	WT	WT	WT	Resistant	Pan-azole	17	1	1.33	Yes	This study
	eAF1468	TR34/Y46F/L98H/V172M/T248N/E255D/K427E	2	1.1	USA (OR)	Tulips(imported)/Hemp	Environmental	G143A	WT	H270Y	Resistant	Pan-azole	17	4	1.5	Yes	This study
	eAF1469	TR34/Y46F/L98H/V172M/T248N/E255D/K427E	2	1.2	USA (OR)	Tulips(imported)/Hemp	Environmental	G143A	F219Y	H270Y	Resistant	Pan-azole	16.5	3	1		This study
	eAF1470	TR46/Y46F/Y121F/V172M/T248N/E255D/T289A/K427E	2	1.1	USA (OR)	Tulips(imported)/Hemp	Environmental	G143A	F219Y	H270Y	Resistant	Pan-azole	2	17	1		This study
	eAF1472	TR34/Y46F/L98H/V172M/T248N/E255D/K427E	2	1.2	USA (OR)	Tulips	Environmental	G143A	F219Y	H270Y	Resistant	Pan-azole	16.5	4	1	Yes	This study
	eAF1500	Y46F/V172M/T248N/E255D/K427E/L464I	2	1.2	USA (OR)	Grapes	Environmental	WT	WT	WT	Resistant	Non-pan-azole	1.5	1	0.75	Yes	This study
	eAF1504	TR34/Y46F/L98H/V172M/T248N/E255D/K427E	2	1.2	USA (OR)	Grapes	Environmental	G143A	WT	WT	Resistant	Pan-azole	16.5	3	1	Yes	This study
	eAF1515	Y46F/V172M/T248N/E255D/K427E/L464I	2	1.2	USA (OR)	Grapes	Environmental	WT	WT	WT	Resistant	Non-pan-azole	1.5	1	0.75		This study
	eAF1519	Y46F/V172M/T248N/E255D/K427E/L464I	2	1.2	USA (OR)	Grapes	Environmental	WT	WT	WT	Sensitive*	Sensitive*	Not Determined	Not Determined	Not Determined	Yes	This study
	eAF1520	TR46/Y46F/Y121F/V172M/T248N/E255D/T289A/K427E	2	1.1	USA (OR)	Grapes	Environmental	G143A	WT	WT	Resistant	Pan-azole	1.5	16.5	1	Yes	This study
	eAF1525	Y46F/V172M/T248N/E255D/K427E	2	1.2	USA (OR)	Grapes	Environmental	WT	WT	WT	Resistant	Non-pan-azole	1.5	1	0.5	Yes	This study
	eAF1528	Y46F/V172M/T248N/E255D/K427E/L464I	2	1.2	USA (OR)	Grapes	Environmental	WT	WT	WT	Resistant	Non-pan-azole	1.5	1	0.5	Yes	This study
	eAF1529	Y46F/V172M/T248N/E255D/K427E/L464I	2	1.2	USA (OR)	Grapes	Environmental	WT	WT	WT	Resistant	Non-pan-azole	1	1	0.75		This study
	eAF1530	Y46F/V172M/T248N/E255D/K427E/L464I	2	1.1	USA (OR)	Grapes	Environmental	WT	WT	WT	Sensitive	Sensitive*	Not Determined	Not Determined	Not Determined	Yes	This study
	eAF1535	TR46/Y46F/Y121F/V172M/T248N/E255D/T289A/K427E	2	1.2	USA (OR)	Grapes	Environmental	G143A	F219Y	H270Y	Resistant	Pan-azole	1.66	16.66	0.83	Yes	This study
	eAF1548	Y46F/V172M/T248N/E255D/K427E/L464I	2	1.1	USA (OR)	Grapes	Environmental	WT	WT	WT	Resistant	Non-pan-azole	1.5	0.5	0.75		This study
	eAF1555	Y46F/V172M/T248N/E255D/K427E	2	1.1	USA (OR)	Grapes	Environmental	WT	WT	WT	Resistant	Non-pan-azole	1.5	1	0.5	Yes	This study
	eAF1576	TR34/Y46F/L98H/V172M/T248N/E255D/K427E	2	1.2	USA (WA)	Grapes	Environmental	G143A	F219Y	H270Y	Resistant	Pan-azole	17	4	1	Yes	This study
	eAF1665	TR46/Y46F/Y121F/V172M/T248N/E255D/T289A/K427E	2	1.2	USA (OR)	Tulips(imported)/Hemp	Environmental	G143A	F219Y	H270Y	Resistant	Pan-azole	1.5	17	1		This study
	eAF1667	TR34/Y46F/L98H/V172M/T248N/E255D/K427E	2	1.2	USA (OR)	Tulips(imported)/Hemp	Environmental	WT	F219Y	H270Y	Resistant	Pan-azole	12	3	1	Yes	This study
	eAF1668	TR34/Y46F/L98H/V172M/T248N/E255D/K427E	2	1.2	USA (OR)	Tulips(imported)/Hemp	Environmental	G143A	F219Y	H270Y	Resistant	Pan-azole	17	4	1	Yes	This study
	eAF1669	TR34/Y46F/L98H/V172M/T248N/E255D/K427E	2	1.2	USA (OR)	Tulips(imported)/Hemp	Environmental	G143A	F219Y	H270Y	Resistant	Pan-azole	16	4	1	Yes	This study
	eAF1670	TR34/Y46F/L98H/V172M/T248N/E255D/K427E	2	1.2	USA (OR)	Tulips	Environmental	G143A	F219Y	H270Y	Resistant	Pan-azole	17	4	1		This study
	eAF1685	TR46/Y46F/Y121F/V172M/T248N/E255D/T289A/K427E	2	1.1	USA (WA)	Tulips	Environmental	G143A	F219Y	H270R	Resistant	Pan-azole	1	17	0.5	Yes	This study
	eAF1703	TR46/Y46F/Y121F/V172M/T248N/E255D/T289A/K427E	2	1.1	USA (WA)	Tulips	Environmental	G143A	F219Y	WT	Resistant	Pan-azole	2	17	0.5	Yes	This study
	eAF1718	TR34/Y46F/L98H/V172M/T248N/E255D/K427E	2	1.2	USA (WA)	Tulips	Environmental	WT	WT	WT	Resistant	Pan-azole	8	3	0.75	Yes	This study
SRR15010373	eAF222	TR46/Y46F/Y121F/V172M/T248N/E255D/T289A/K427E	2	1.2	USA (GA)	Compost, Mixed (Organic)	Environmental	G143A	F219Y	H270Y	Resistant	Pan-azole	2	>16	1	Yes	10.1093/g3journal/jkab427
SRR15010370	eAF233	TR46/Y46F/Y121F/V172M/T248N/E255D/T289A/K427E	2	1.1	USA (GA)	Compost, Mixed (Organic)	Environmental	G143A	F219Y	WT	Resistant	Pan-azole	1.5	>16	1	Yes	10.1093/g3journal/jkab427
SRR15010369	eAF234	TR46/Y46F/Y121F/V172M/T248N/E255D/T289A/K427E	2	1.2	USA (GA)	Compost, Mixed (Organic)	Environmental	G143A	F219Y	WT	Resistant	Pan-azole	1.5	>16	1	Yes	10.1093/g3journal/jkab427
SRR15010351	eAF513	TR46/Y46F/Y121F/T248N/E255D/T289A/K427E	2	1.1	USA (GA)	Plant debris, Pecan processing facility	Environmental	G143A	F219Y	WT	Resistant	Pan-azole	1	>16	1		10.1093/g3journal/jkab427
SRR15010349	eAF537	Y46F/V172M/T248N/E255D/K427E	2	1.1	USA (GA)	Plant debris, pecan	Environmental	WT	WT	WT	Sensitive	Sensitive	0.5	0.25	0.25	Yes	10.1093/g3journal/jkab427
SRR13579390	F-1-42-2	Y46F/V172M/T248N/E255D	2	1.2	Germany	Soil	Environmental	WT	WT	WT	Sensitive*	Sensitive*	Not Determined	Not Determined	Not Determined	Yes	10.1038/s41564-021-00993-x
SRR617723	F12041	Y46F/G138C/V172M/T248N/E255D/K427E	2	1.2	UK (Manchester)	Human	Clinical	WT	WT	WT	Resistant	Pan-azole	>8	>8	>8		10.3201/eid1507.090043
SRR617725	F12636	Y46F/G54E/T248N/E255D/K427E	2	1.1	UK (Manchester)	Human	Clinical	WT	WT	WT	Resistant	Pan-azole	>8	0.125	1		10.3201/eid1507.090043
SRR617726	F13535	Y46F/G138C/V172M/T248N/E255D/K427E	2	1.2	UK (Manchester)	Human	Clinical	WT	WT	WT	Resistant	Pan-azole	>8	8	2	Yes	10.3201/eid1507.090043
SRR617727	F13619	Y46F/H147Y/V172M/T248N/E255D/K427E/G448S	2	1.1	UK (Manchester)	Human	Clinical	WT	WT	WT	Resistant	Pan-azole	>8	>8	0.5	Yes	10.3201/eid1507.090043
SRR617728	F13952	Y46F/G138C/V172M/T248N/E255D/K427E	2	1.2	UK (Manchester)	Human	Clinical	WT	WT	WT	Resistant	Pan-azole	>8	>8	>8	Yes	10.3201/eid1507.090043
SRR617732	F14946G	Y46F/V172M/M220T/T248N/E255D/K427E	2	1.1	UK	Human	Clinical	WT	WT	WT	Resistant	Pan-azole	>8	>8	>8	Yes	10.3201/eid1507.090043
SRR617733	F15390	Y46F/V172M/M220T/T248N/E255D/K427E	2	1.1	UK (Manchester)	Human	Clinical	WT	WT	WT	Resistant	Pan-azole	>8	4	1	Yes	10.3201/eid1507.090043
SRR617736	F16216	TR34/Y46F/L98H/V172M/T248N/E255D/K427E	2	1.2	UK (Manchester)	Human	Clinical	WT	WT	WT	Resistant	Pan-azole	>8	8	2	Yes	10.3201/eid1507.090043
SRR617738	F17582	Y46F/V172M/T248N/E255D/K427E	2	1.2	UK	Human	Clinical	WT	WT	WT	Resistant	Non-pan-azole*	>8	1	Not Determined		10.3201/eid1507.090043
ERR232440	F21572	Y46F/V172M/T248N/E255D/K427E	2	1.1	UK (Manchester)	Human	Clinical	WT	WT	WT	Resistant	Pan-azole	8	1	1	Yes	10.3390/genes9070363
SRR617741	F5211G	Y46F/V172M/T248N/E255D/K427E	2	1.1	UK	Human	Clinical	WT	WT	WT	Sensitive*	Sensitive*	Not Determined	Not Determined	Not Determined	Yes	10.3201/eid1507.090043
SRR13579437	I-1-12-1	TR34/Y46F/L98H/V172M/T248N/E255D/K427E	2	1.1	Germany	Soil	Environmental	WT	F219Y	WT	Resistant	Pan-azole	>8	4	1	Yes	10.1038/s41564-021-00993-x
SRR13579375	K-1-8L-1	Y46F/V172M/T248N/E255D/K427E	2	1.2	Germany	Soil	Environmental	WT	WT	WT	Sensitive*	Sensitive*	Not Determined	Not Determined	Not Determined	Yes	10.1038/s41564-021-00993-x
SRR13579287	L-2-11-4	Y46F/V172M/T248N/E255D/K427E	2	1.1	Germany	Soil	Environmental	WT	WT	WT	Sensitive*	Sensitive*	Not Determined	Not Determined	Not Determined	Yes	10.1038/s41564-021-00993-x
SRR13579346	NRZ-2014-065	TR46/Y46F/Y121F/V172I/T248N/E255D/T289A/K427E/G448S	2	1.1	Germany	Human	Clinical	G143A	F219Y	WT	Resistant	Pan-azole	2	>32	0.38	Yes	10.1038/s41564-021-00993-x
SRR13579305	NRZ-2016-121	TR34/Y46F/L98H/V172M/T248N/E255D/K427E	2	1.1	Germany	Human	Clinical	WT	F219Y	WT	Resistant	Pan-azole	>8	4	0.5	Yes	10.1038/s41564-021-00993-x
SRR13579340	NRZ-2017-362	Y46F/V172M/T248N/E255D/K427E	2	1.1	Germany	Human	Clinical	WT	WT	WT	Resistant	Pan-azole	>8	8	1	Yes	10.1038/s41564-021-00993-x
SRR13579339	NRZ-2017-381	TR34/Y46F/L98H/V172M/T248N/E255D/K427E	2	1.1	Germany	Human	Clinical	WT	WT	WT	Resistant	Pan-azole	>8	1	2		10.1038/s41564-021-00993-x
SRR13579313	NRZ-2018-529	TR34/Y46F/L98H/V172M/T248N/E255D/K427E	2	1.2	Germany	Human	Clinical	WT	WT	WT	Resistant	Non-pan-azole	>8	2	0.125	Yes	10.1038/s41564-021-00993-x
ERR232441	RSF2S8	TR34/Y46F/L98H/V172M/T248N/E255D/K427E	2	1.2	UK (Manchester)	Soil	Environmental	WT	WT	WT	Resistant	Pan-azole	>8	4	0.5	Yes	10.3390/genes9070363
SRR13579364	A-2-48s-2	Y46F/V172M/T248N/E255D/K427E	1	1.2	Germany	Soil	Environmental	WT	WT	WT	Sensitive*	Sensitive*	Not Determined	Not Determined	Not Determined	Yes	10.1038/s41564-021-00993-x
SRR13579447	A-3-37s-1	Y46F/V172M/T248N/E255D/K427E	1	1.2	Germany	Soil	Environmental	WT	WT	WT	Sensitive*	Sensitive*	Not Determined	Not Determined	Not Determined	Yes	10.1038/s41564-021-00993-x
SRR7418932	A1163-akuBKU80	Y46F/V172M/T248N/E255D/K427E	1	1.1	Spain	Human	Clinical	WT	WT	WT	Sensitive*	Sensitive*	0.175	0.297	Not Determined		10.3201/eid1507.090043
ERR232426	A1163-Bowyer	Y46F/V172M/T248N/E255D/K427E	1	1.1	UK (Manchester)	Human	Clinical	WT	WT	WT	Sensitive	Sensitive	0.5	0.5	0.05	Yes	10.3390/genes9070363
SRR7418934	A1163-ICIII	Y46F/V172M/T248N/E255D/K427E	1	1.1	Spain	Human	Clinical	WT	WT	WT	Sensitive*	Sensitive*	0.21	0.5	Not Determined		10.3201/eid1507.090043
SRR7418931	Af293-Abdolrasouli	WT	1	1.2	UK (Manchester)	Human	Clinical	WT	WT	WT	Sensitive*	Sensitive*	Not Determined	Not Determined	Not Determined		10.3201/eid1507.090043
ERR769498	Af293-Bowyer	WT	1	1.2	UK (Manchester)	Human	Clinical	WT	WT	WT	Sensitive	Sensitive	0.5	1	0.25	Yes	10.3390/genes9070363
ERS663170	Af293-NCPF7367	WT	1	1.2	UK (Manchester)	Human	Clinical	WT	WT	WT	Sensitive	Sensitive	0.5	0.25	0.06		10.1128/mBio.00536-15
SRR617720	AF41	Y46F/V172M/T248N/E255D/K427E	1	1.2	USA (CA)	Human	Clinical	WT	WT	WT	Sensitive*	Sensitive*	0.13	0.5	Not Determined	Yes	10.1128/mBio.00536-15
SRR617721	AF72	Y46F/G54E/V172M/T248N/E255D/K427E	1	1.2	USA (CA)	Human	Clinical	WT	WT	WT	Resistant	Non-pan-azole*	>8	0.25	Not Determined	Yes	10.1128/mBio.00536-15
SRR617722	AF90	Y46F/V172M/M220V/T248N/E255D/K427E	1	1.1	USA (CA)	Human	Clinical	WT	WT	WT	Resistant	Pan-azole	16	1	1	Yes	10.1128/mBio.00536-15
SRR11785058	AFIS1415	Y46F/V172M/T248N/E255D/K427E	1	1.1	USA (GA)	Human	Clinical	WT	WT	WT	Sensitive*	Sensitive*	2	1	Not Determined	Yes	10.1128/mBio.01803-21
SRR11785057	AFIS1417	Y46F/V172M/T248N/E255D/K427E	1	1.1	USA (GA)	Human	Clinical	WT	WT	WT	Sensitive*	Sensitive*	2	0.5	Not Determined	Yes	10.1128/mBio.01803-21
SRR11785146	AFIS1433	Y46F/V172M/T248N/E255D/K427E	1	1.1	USA (MI)	Human	Clinical	WT	WT	WT	Sensitive*	Sensitive*	1.5	0.25	Not Determined	Yes	10.1128/mBio.01803-21
SRR11785135	AFIS1456	Y46F/V172M/T248N/E255D/K427E	1	1.1	USA (NY)	Human	Clinical	WT	WT	WT	Sensitive*	Sensitive*	0.5	0.38	Not Determined	Yes	10.1128/mBio.01803-21
SRR11785124	AFIS1457	Y46F/V172M/T248N/E255D/K427E	1	1.2	USA (NY)	Human	Clinical	WT	WT	WT	Sensitive*	Sensitive*	1	0.25	Not Determined	Yes	10.1128/mBio.01803-21
SRR11785113	AFIS1458	Y46F/V172M/T248N/E255D/K427E	1	1.2	USA (NY)	Human	Clinical	WT	WT	WT	Sensitive*	Sensitive*	0.5	0.38	Not Determined	Yes	10.1128/mBio.01803-21
SRR11785102	AFIS1460	Y46F/V172M/T248N/E255D/K427E	1	1.2	USA (NY)	Human	Clinical	WT	WT	WT	Sensitive*	Sensitive*	0.5	0.25	Not Determined		10.1128/mBio.01803-21
SRR11785091	AFIS1461	Y46F/V172M/T248N/E255D/K427E	1	1.2	USA (TN)	Human	Clinical	WT	WT	WT	Sensitive*	Sensitive*	1	0.38	Not Determined	Yes	10.1128/mBio.01803-21
SRR11785080	AFIS1484	Y46F/V172M/T248N/E255D/K427E	1	1.2	USA (IN)	Human	Clinical	WT	WT	WT	Sensitive*	Sensitive*	2	0.5	Not Determined	Yes	10.1128/mBio.01803-21
SRR11785069	AFIS1489	Y46F/V172M/T248N/E255D/K427E	1	1.2	USA (OH)	Human	Clinical	WT	WT	WT	Sensitive*	Sensitive*	1	0.25	Not Determined	Yes	10.1128/mBio.01803-21
SRR11785056	AFIS1492	Y46F/V172M/T248N/E255D/K427E	1	1.2	USA (OH)	Human	Clinical	WT	WT	WT	Sensitive*	Sensitive*	1	0.75	Not Determined	Yes	10.1128/mBio.01803-21
SRR11785223	AFIS1493	Y46F/V172M/T248N/E255D/K427E	1	1.2	USA (OH)	Human	Clinical	WT	WT	WT	Sensitive*	Sensitive*	0.5	0.75	Not Determined	Yes	10.1128/mBio.01803-21
SRR11785212	AFIS1499	Y46F/V172M/T248N/E255D/K427E	1	1.2	USA (IN)	Human	Clinical	WT	WT	WT	Sensitive*	Sensitive*	0.5	0.19	Not Determined	Yes	10.1128/mBio.01803-21
SRR11785201	AFIS1501	Y46F/V172M/T248N/E255D/K427E	1	1.2	USA (IN)	Human	Clinical	WT	WT	WT	Sensitive*	Sensitive*	1.5	0.25	Not Determined	Yes	10.1128/mBio.01803-21
SRR11785190	AFIS1511	Y46F/V172M/T248N/E255D/K427E	1	1.1	USA (TX)	Human	Clinical	WT	WT	WT	Sensitive*	Sensitive*	0.5	0.5	Not Determined	Yes	10.1128/mBio.01803-21
SRR11785179	AFIS1516	Y46F/V172M/T248N/E255D/K427E	1	1.1	USA (MI)	Human	Clinical	WT	WT	WT	Sensitive*	Sensitive*	1.5	0.38	Not Determined		10.1128/mBio.01803-21
SRR11785168	AFIS1517	Y46F/V172M/T248N/E255D/K427E	1	1.1	USA (MI)	Human	Clinical	WT	WT	WT	Sensitive*	Sensitive*	1.5	0.38	Not Determined	Yes	10.1128/mBio.01803-21
SRR11785157	AFIS1522	Y46F/V172M/T248N/E255D/K427E	1	1.1	USA (NC)	Human	Clinical	WT	WT	WT	Sensitive*	Sensitive*	1.5	0.38	Not Determined	Yes	10.1128/mBio.01803-21
SRR11785148	AFIS1526	Y46F/V172M/T248N/E255D/K427E	1	1.1	USA (NC)	Human	Clinical	WT	WT	WT	Sensitive*	Sensitive*	1	0.5	Not Determined		10.1128/mBio.01803-21
SRR11785147	AFIS1527	Y46F/V172M/T248N/E255D/K427E	1	1.1	USA (NC)	Human	Clinical	WT	WT	WT	Sensitive*	Sensitive*	1	0.5	Not Determined	Yes	10.1128/mBio.01803-21
SRR11785145	AFIS1541	Y46F/V172M/I242V/T248N/E255D/K427E	1	1.2	USA (GA)	Human	Clinical	WT	WT	WT	Sensitive*	Sensitive*	1	0.5	Not Determined	Yes	10.1128/mBio.01803-21
SRR11785144	AFIS1542	Y46F/V172M/T248N/E255D/K427E	1	1.2	USA (GA)	Human	Clinical	WT	WT	WT	Sensitive*	Sensitive*	0.5	0.38	Not Determined		10.1128/mBio.01803-21
SRR11785143	AFIS1543	Y46F/V172M/T248N/E255D/K427E	1	1.2	USA (GA)	Human	Clinical	WT	WT	WT	Sensitive*	Sensitive*	0.75	0.19	Not Determined		10.1128/mBio.01803-21
SRR11785140	AFIS1587	Y46F/V172M/T248N/E255D/K427E	1	1.1	USA (PA)	Human	Clinical	WT	WT	WT	Sensitive*	Sensitive*	0.25	0.19	Not Determined	Yes	10.1128/mBio.01803-21
SRR11785139	AFIS1588	Y46F/V172M/T248N/E255D/K427E	1	1.2	USA (PA)	Human	Clinical	WT	WT	WT	Sensitive*	Sensitive*	0.38	0.25	Not Determined	Yes	10.1128/mBio.01803-21
SRR11785138	AFIS1599	Y46F/V172M/T248N/E255D/K427E	1	1.1	USA (MD)	Human	Clinical	WT	WT	WT	Sensitive*	Sensitive*	0.5	0.19	Not Determined	Yes	10.1128/mBio.01803-21
SRR11785137	AFIS1608	Y46F/V172M/T248N/E255D/K427E	1	1.1	USA (IN)	Human	Clinical	WT	WT	WT	Sensitive*	Sensitive*	0.5	0.15	Not Determined	Yes	10.1128/mBio.01803-21
SRR11785136	AFIS1613	Y46F/V172M/T248N/E255D/K427E	1	1.1	USA (IN)	Human	Clinical	WT	WT	WT	Sensitive*	Sensitive*	0.75	0.25	Not Determined	Yes	10.1128/mBio.01803-21
SRR11785134	AFIS1622	Y46F/V172M/T248N/E255D/K427E	1	1.1	USA (MD)	Human	Clinical	WT	WT	WT	Sensitive*	Sensitive*	0.75	0.38	Not Determined	Yes	10.1128/mBio.01803-21
SRR11785133	AFIS1623	Y46F/V172M/T248N/E255D/K427E	1	1.2	USA (MD)	Human	Clinical	WT	WT	WT	Sensitive*	Sensitive*	0.5	0.19	Not Determined	Yes	10.1128/mBio.01803-21
SRR11785132	AFIS1635	Y46F/V172M/T248N/E255D/K427E	1	1.1	USA (PA)	Human	Clinical	WT	WT	WT	Sensitive*	Sensitive*	1	0.19	Not Determined		10.1128/mBio.01803-21
SRR11785131	AFIS1636	Y46F/V172M/T248N/E255D/K427E	1	1.2	USA (PA)	Human	Clinical	WT	WT	WT	Sensitive*	Sensitive*	0.75	0.19	Not Determined		10.1128/mBio.01803-21
SRR11785130	AFIS1652	Y46F/V172M/T248N/E255D/K427E	1	1.1	USA (AZ)	Human	Clinical	WT	WT	WT	Sensitive*	Sensitive*	0.75	0.19	Not Determined	Yes	10.1128/mBio.01803-21
SRR11785129	AFIS1659	Y46F/V172M/T248N/E255D/K427E	1	1.1	USA (PA)	Human	Clinical	WT	WT	WT	Sensitive*	Sensitive*	0.5	0.19	Not Determined	Yes	10.1128/mBio.01803-21
SRR11785128	AFIS1661	Y46F/V172M/T248N/E255D/K427E	1	1.2	USA (ND)	Human	Clinical	WT	WT	WT	Sensitive*	Sensitive*	0.75	0.19	Not Determined		10.1128/mBio.01803-21
SRR11785127	AFIS1662	Y46F/V172M/T248N/E255D/K427E	1	1.1	USA (DE)	Human	Clinical	WT	WT	WT	Sensitive*	Sensitive*	0.5	0.19	Not Determined	Yes	10.1128/mBio.01803-21
SRR11785126	AFIS1663	Y46F/V172M/T248N/E255D/K427E	1	1.1	USA (DE)	Human	Clinical	WT	WT	WT	Sensitive*	Sensitive*	0.5	0.19	Not Determined		10.1128/mBio.01803-21
SRR11785123	AFIS1703	Y46F/V172M/T248N/E255D/K427E	1	1.2	USA (MD)	Human	Clinical	WT	WT	WT	Sensitive*	Sensitive*	0.75	0.125	Not Determined	Yes	10.1128/mBio.01803-21
SRR11785122	AFIS1704	Y46F/V172M/T248N/E255D/K427E	1	1.2	USA (MD)	Human	Clinical	WT	WT	WT	Sensitive*	Sensitive*	0.75	0.25	Not Determined		10.1128/mBio.01803-21
SRR11785120	AFIS1722	Y46F/V172M/T248N/E255D/K427E	1	1.1	USA (KY)	Human	Clinical	WT	WT	WT	Sensitive*	Sensitive*	0.75	0.125	Not Determined	Yes	10.1128/mBio.01803-21
SRR11785119	AFIS1737	Y46F/V172M/T248N/E255D/K427E	1	1.2	USA (MN)	Human	Clinical	WT	WT	WT	Sensitive*	Sensitive*	0.5	0.5	Not Determined		10.1128/mBio.01803-21
SRR11785117	AFIS1775	Y46F/V172M/T248N/E255D/K427E	1	1.2	USA (AZ)	Human	Clinical	WT	WT	WT	Sensitive*	Sensitive*	1.5	0.38	Not Determined		10.1128/mBio.01803-21
SRR11785116	AFIS1777	Y46F/V172M/T248N/E255D/K427E	1	1.1	USA (WY)	Human	Clinical	WT	WT	WT	Sensitive*	Sensitive*	1	0.038	Not Determined		10.1128/mBio.01803-21
SRR11785115	AFIS1782	Y46F/V172M/T248N/E255D/K427E	1	1.2	USA (MA)	Human	Clinical	WT	WT	WT	Sensitive*	Sensitive*	0.75	0.125	Not Determined	Yes	10.1128/mBio.01803-21
SRR11785114	AFIS1783	WT	1	1.2	USA (MA)	Human	Clinical	WT	WT	WT	Sensitive*	Sensitive*	0.19	0.094	Not Determined		10.1128/mBio.01803-21
SRR11785112	AFIS1784	Y46F/V172M/T248N/E255D/K427E	1	1.1	USA (MA)	Human	Clinical	WT	WT	WT	Sensitive*	Sensitive*	0.5	0.064	Not Determined		10.1128/mBio.01803-21
SRR11785111	AFIS1785	Y46F/V172M/T248N/E255D/K427E/H352Y	1	1.1	USA (MA)	Human	Clinical	WT	WT	WT	Sensitive*	Sensitive*	0.5	0.094	Not Determined	Yes	10.1128/mBio.01803-21
SRR11785110	AFIS1786	Y46F/V172M/T248N/E255D/K427E	1	1.1	USA (MA)	Human	Clinical	WT	WT	WT	Sensitive*	Sensitive*	0.5	0.125	Not Determined		10.1128/mBio.01803-21
SRR11785109	AFIS1817	Y46F/V172M/T248N/E255D/K427E	1	1.1	USA (AZ)	Human	Clinical	WT	WT	WT	Sensitive*	Sensitive*	0.5	0.125	Not Determined		10.1128/mBio.01803-21
SRR11785108	AFIS1820	Y46F/V172M/T248N/E255D/K427E	1	1.2	USA (CA)	Human	Clinical	WT	WT	WT	Sensitive*	Sensitive*	0.75	0.19	Not Determined	Yes	10.1128/mBio.01803-21
SRR11785107	AFIS1821	Y46F/V172M/T248N/E255D/K427E	1	1.2	USA (CA)	Human	Clinical	WT	WT	WT	Sensitive*	Sensitive*	0.75	0.125	Not Determined		10.1128/mBio.01803-21
SRR11785106	AFIS1827	A9T/Y46F/V172M/T248N/E255D/K427E	1	1.2	USA (IL)	Human	Clinical	WT	WT	WT	Sensitive*	Sensitive*	0.5	0.5	Not Determined		10.1128/mBio.01803-21
SRR11785105	AFIS1828	Y46F/V172M/T248N/E255D/K427E	1	1.1	USA (IL)	Human	Clinical	WT	WT	WT	Sensitive*	Sensitive*	0.25	0.25	Not Determined		10.1128/mBio.01803-21
SRR11785104	AFIS1842	Y46F/V172M/T248N/E255D/K427E	1	1.1	USA (IL)	Human	Clinical	WT	WT	WT	Sensitive*	Sensitive*	0.5	0.38	Not Determined	Yes	10.1128/mBio.01803-21
SRR11785103	AFIS1843	Y46F/V172M/T248N/E255D/K427E	1	1.1	USA (IL)	Human	Clinical	WT	WT	WT	Sensitive*	Sensitive*	0.5	0.25	Not Determined		10.1128/mBio.01803-21
SRR11785101	AFIS1845	Y46F/V172M/T248N/E255D/K427E	1	1.1	USA (IL)	Human	Clinical	WT	WT	WT	Sensitive*	Sensitive*	0.38	0.25	Not Determined		10.1128/mBio.01803-21
SRR11785100	AFIS1857	Y46F/V172M/T248N/E255D/K427E	1	1.2	USA (MI)	Human	Clinical	WT	WT	WT	Sensitive*	Sensitive*	1.5	0.38	Not Determined		10.1128/mBio.01803-21
SRR11785099	AFIS1861	Y46F/V172M/T248N/E255D/K427E	1	1.1	USA (TN)	Human	Clinical	WT	WT	WT	Sensitive*	Sensitive*	1	0.38	Not Determined		10.1128/mBio.01803-21
SRR11785098	AFIS1866	Y46F/V172M/T248N/E255D/K427E	1	1.2	USA (NJ)	Human	Clinical	WT	WT	WT	Sensitive*	Sensitive*	2	0.5	Not Determined		10.1128/mBio.01803-21
SRR11785097	AFIS1867	Y46F/V172M/T248N/E255D/K427E	1	1.1	USA (FL)	Human	Clinical	WT	WT	WT	Sensitive*	Sensitive*	0.75	0.19	Not Determined	Yes	10.1128/mBio.01803-21
SRR11785096	AFIS1873	Y46F/V172M/I242V/T248N/E255D/K427E	1	1.2	USA (OH)	Human	Clinical	WT	WT	WT	Sensitive*	Sensitive*	2	1	Not Determined	Yes	10.1128/mBio.01803-21
SRR11785095	AFIS1874	Y46F/V172M/T248N/E255D/K427E	1	1.1	USA (KY)	Human	Clinical	WT	WT	WT	Sensitive*	Sensitive*	2	0.38	Not Determined		10.1128/mBio.01803-21
SRR11785094	AFIS1876	Y46F/V172M/T248N/E255D/K427E	1	1.1	USA (IN)	Human	Clinical	WT	WT	WT	Sensitive*	Sensitive*	1.5	1	Not Determined	Yes	10.1128/mBio.01803-21
SRR11785093	AFIS1878	WT	1	1.2	USA (IN)	Human	Clinical	WT	WT	WT	Sensitive*	Sensitive*	2	0.5	Not Determined	Yes	10.1128/mBio.01803-21
SRR11785092	AFIS1885	Y46F/V172M/T248N/E255D/K427E	1	1.1	USA (IA)	Human	Clinical	WT	WT	WT	Sensitive*	Sensitive*	1	0.5	Not Determined	Yes	10.1128/mBio.01803-21
SRR11785090	AFIS1886	Y46F/V172M/T248N/E255D/K427E	1	1.1	USA (CO)	Human	Clinical	WT	WT	WT	Sensitive*	Sensitive*	0.75	0.38	Not Determined	Yes	10.1128/mBio.01803-21
SRR11785089	AFIS1889	Y46F/V172M/T248N/E255D/K427E	1	1.1	USA (AZ)	Human	Clinical	WT	WT	WT	Sensitive*	Sensitive*	0.75	0.5	Not Determined		10.1128/mBio.01803-21
SRR11785088	AFIS1892	Y46F/V172M/T248N/E255D/K427E	1	1.1	USA (KY)	Human	Clinical	WT	WT	WT	Sensitive*	Sensitive*	0.75	0.38	Not Determined		10.1128/mBio.01803-21
SRR11785087	AFIS1893	A9T/Y46F/V172M/T248N/E255D/K427E	1	1.1	USA (CO)	Human	Clinical	WT	WT	WT	Sensitive*	Sensitive*	1	0.25	Not Determined		10.1128/mBio.01803-21
SRR11785086	AFIS1898	Y46F/V172M/T248N/E255D/K427E	1	1.1	USA (AZ)	Human	Clinical	WT	WT	WT	Sensitive*	Sensitive*	0.5	0.25	Not Determined		10.1128/mBio.01803-21
SRR11785085	AFIS1903	Y46F/V172M/T248N/E255D/K427E	1	1.1	USA (TN)	Human	Clinical	WT	WT	WT	Sensitive*	Sensitive*	0.5	0.5	Not Determined	Yes	10.1128/mBio.01803-21
SRR11785084	AFIS1904	Y46F/V172M/T248N/E255D/K427E	1	1.1	USA (AZ)	Human	Clinical	WT	WT	WT	Sensitive*	Sensitive*	2	0.5	Not Determined		10.1128/mBio.01803-21
SRR11785083	AFIS1926	WT	1	1.1	USA (CA)	Human	Clinical	WT	WT	WT	Sensitive*	Sensitive*	2	0.5	Not Determined	Yes	10.1128/mBio.01803-21
SRR11785082	AFIS1927	Y46F/V172M/T248N/E255D/K427E/F495I	1	1.1	USA (CA)	Human	Clinical	WT	WT	WT	Sensitive*	Sensitive*	0.5	0.25	Not Determined	Yes	10.1128/mBio.01803-21
SRR11785081	AFIS1933	Y46F/V172M/T248N/E255D/K427E	1	1.1	USA (MI)	Human	Clinical	WT	WT	WT	Sensitive*	Sensitive*	0.75	0.38	Not Determined	Yes	10.1128/mBio.01803-21
SRR11785079	AFIS1938	Y46F/V172M/I242V/T248N/E255D/K427E	1	1.1	USA (TX)	Human	Clinical	WT	WT	WT	Sensitive*	Sensitive*	1.5	0.75	Not Determined	Yes	10.1128/mBio.01803-21
SRR11785078	AFIS1946	Y46F/V172M/T248N/E255D/K427E	1	1.1	USA (LA)	Human	Clinical	WT	WT	WT	Sensitive*	Sensitive*	0.75	0.38	Not Determined	Yes	10.1128/mBio.01803-21
SRR11785077	AFIS1948	Y46F/V172M/T248N/E255D/K427E	1	1.2	USA (CA)	Human	Clinical	WT	WT	WT	Sensitive*	Sensitive*	0.75	0.38	Not Determined	Yes	10.1128/mBio.01803-21
SRR11785072	AFIS1990	Y46F/V172M/T248N/E255D/K427E	1	1.2	USA (GA)	Human	Clinical	WT	WT	WT	Sensitive*	Sensitive*	2	1	Not Determined		10.1128/mBio.01803-21
SRR11785064	AFIS2062	Y46F/V172M/T248N/E255D/K427E	1	1.1	USA (LA)	Human	Clinical	WT	WT	WT	Sensitive*	Sensitive*	1	0.25	Not Determined	Yes	10.1128/mBio.01803-21
SRR11785063	AFIS2063	Y46F/V172M/T248N/E255D/K427E	1	1.2	USA (CA)	Human	Clinical	WT	WT	WT	Sensitive*	Sensitive*	0.75	0.25	Not Determined	Yes	10.1128/mBio.01803-21
SRR11785062	AFIS2064	Y46F/V172M/T248N/E255D/K427E	1	1.2	USA (CA)	Human	Clinical	WT	WT	WT	Sensitive*	Sensitive*	2	0.5	Not Determined	Yes	10.1128/mBio.01803-21
SRR11785055	AFIS2068	WT	1	1.2	USA (MT)	Human	Clinical	WT	WT	WT	Sensitive*	Sensitive*	2	0.5	Not Determined	Yes	10.1128/mBio.01803-21
SRR11785230	AFIS2098	WT	1	1.1	USA (MO)	Human	Clinical	WT	WT	WT	Sensitive*	Sensitive*	0.75	0.5	Not Determined	Yes	10.1128/mBio.01803-21
SRR11785213	AFIS2193	A9T/Y46F/V172M/T248N/E255D/K427E	1	1.2	USA (IL)	Human	Clinical	WT	WT	WT	Sensitive*	Sensitive*	0.5	1	Not Determined	Yes	10.1128/mBio.01803-21
SRR11785211	AFIS2194	Y46F/V172M/T248N/E255D/K427E	1	1.1	USA (NJ)	Human	Clinical	WT	WT	WT	Sensitive*	Sensitive*	0.75	0.25	Not Determined		10.1128/mBio.01803-21
SRR11785210	AFIS2202	Y46F/V172M/I242V/T248N/E255D/K427E	1	1.2	USA (OH)	Human	Clinical	WT	WT	WT	Sensitive*	Sensitive*	0.5	1	Not Determined		10.1128/mBio.01803-21
SRR11785209	AFIS2211	Y46F/V172M/I242V/T248N/E255D/K427E	1	1.2	USA (GA)	Human	Clinical	WT	WT	WT	Sensitive*	Sensitive*	2	0.5	Not Determined	Yes	10.1128/mBio.01803-21
SRR11785206	AFIS2231	Y46F/V172M/T248N/E255D/K427E	1	1.1	USA (PA)	Human	Clinical	WT	WT	WT	Sensitive*	Sensitive*	1	0.38	Not Determined		10.1128/mBio.01803-21
SRR11785205	AFIS2241	Y46F/V172M/T248N/E255D/K427E	1	1.1	USA (CA)	Human	Clinical	WT	WT	WT	Sensitive*	Sensitive*	2	0.5	Not Determined	Yes	10.1128/mBio.01803-21
SRR11785203	AFIS2244	Y46F/V172M/T248N/E255D/K427E	1	1.2	USA (CA)	Human	Clinical	WT	WT	WT	Sensitive*	Sensitive*	1.5	0.38	Not Determined	Yes	10.1128/mBio.01803-21
SRR11785202	AFIS2247	Y46F/V172M/T248N/E255D/K427E	1	1.1	USA (PA)	Human	Clinical	WT	WT	WT	Sensitive*	Sensitive*	0.5	0.25	Not Determined	Yes	10.1128/mBio.01803-21
SRR11785200	AFIS2275	Y46F/V172M/T248N/E255D/K427E	1	1.2	USA (DE)	Human	Clinical	WT	WT	WT	Sensitive*	Sensitive*	0.5	0.38	Not Determined	Yes	10.1128/mBio.01803-21
SRR11785198	AFIS2288	Y46F/V172M/I242V/T248N/E255D/K427E	1	1.1	USA (GA)	Human	Clinical	WT	WT	WT	Sensitive*	Sensitive*	2	1	Not Determined		10.1128/mBio.01803-21
SRR11785193	AFIS2351B	Y46F/V172M/I242V/T248N/E255D/K427E	1	1.1	USA (WI)	Human	Clinical	WT	WT	WT	Sensitive*	Sensitive*	0.25	0.75	Not Determined	Yes	10.1128/mBio.01803-21
SRR11785191	AFIS2394	A9T/Y46F/V172M/T248N/E255D/K427E	1	1.1	USA (PA)	Human	Clinical	WT	WT	WT	Sensitive*	Sensitive*	1.5	0.38	Not Determined	Yes	10.1128/mBio.01803-21
SRR11785188	AFIS2413	Y46F/V172M/I242V/T248N/E255D/K427E	1	1.2	USA (AR)	Human	Clinical	WT	WT	WT	Sensitive*	Sensitive*	2	0.75	Not Determined	Yes	10.1128/mBio.01803-21
SRR11785187	AFIS2487	Y46F/V172M/T248N/E255D/K427E	1	1.1	USA (KY)	Human	Clinical	WT	WT	WT	Sensitive*	Sensitive*	1	0.25	Not Determined	Yes	10.1128/mBio.01803-21
SRR11785185	AFIS2503	Y46F/V172M/T248N/E255D/K427E	1	1.1	USA (MS)	Human	Clinical	WT	WT	WT	Sensitive*	Sensitive*	0.25	0.19	Not Determined		10.1128/mBio.01803-21
SRR11785184	AFIS2506	Y46F/T248N/E255D	1	1.2	USA (AR)	Human	Clinical	WT	WT	WT	Sensitive*	Sensitive*	1	0.25	Not Determined		10.1128/mBio.01803-21
SRR11785182	AFIS2512	WT	1	1.2	USA (WY)	Human	Clinical	WT	WT	WT	Sensitive*	Sensitive*	1	0.38	Not Determined	Yes	10.1128/mBio.01803-21
SRR11785181	AFIS2546	Y46F/V172M/T248N/E255D/K427E	1	1.2	USA (MT)	Human	Clinical	WT	WT	WT	Sensitive*	Sensitive*	1	0.25	Not Determined		10.1128/mBio.01803-21
SRR11785177	AFIS2566	Y46F/V172M/T248N/E255D/K427E	1	1.2	USA (NJ)	Human	Clinical	WT	WT	WT	Sensitive*	Sensitive*	0.75	0.19	Not Determined	Yes	10.1128/mBio.01803-21
SRR11785176	AFIS2567	Y46F/V172M/T248N/E255D/K427E	1	1.1	USA (NJ)	Human	Clinical	WT	WT	WT	Sensitive*	Sensitive*	0.5	0.25	Not Determined		10.1128/mBio.01803-21
SRR11785175	AFIS2574	Y46F/V172M/T248N/E255D/K427E	1	1.2	USA (PA)	Human	Clinical	WT	WT	WT	Sensitive*	Sensitive*	0.5	0.19	Not Determined	Yes	10.1128/mBio.01803-21
SRR11785169	AFIS3092	Y46F/V172M/T248N/E255D/K427E	1	1.1	USA (CA)	Human	Clinical	WT	WT	WT	Resistant	Non-pan-azole*	16	1	Not Determined	Yes	10.1128/mBio.01803-21
SRR11785167	AFIS3129	Y46F/V172M/T248N/E255D/K427E	1	1.2	USA (WV)	Human	Clinical	WT	WT	WT	Resistant	Non-pan-azole*	8	2	Not Determined	Yes	10.1128/mBio.01803-21
SRR11785166	AFIS3137	Y46F/V172M/T248N/E255D/K427E/G448S	1	1.1	USA (VA)	Human	Clinical	WT	WT	WT	Resistant	Pan-azole	16	8	Not Determined		10.1128/mBio.01803-21
SRR11785165	AFIS3199	Y46F/V172M/T248N/E255D/K427E/G448S	1	1.1	USA (VA)	Human	Clinical	WT	WT	WT	Resistant	Pan-azole	16	8	Not Determined	Yes	10.1128/mBio.01803-21
SRR7418943	ATCC 204305	Y46F/V172M/I242V/T248N/E255D/K427E	1	1.1	Spain	Human	Clinical	WT	WT	WT	Sensitive*	Sensitive*	Not Determined	Not Determined	Not Determined	Yes	10.3390/genes9070363
SRR11785158	B11959	Y46F/V172M/I242V/T248N/E255D/K427E	1	1.1	USA (GA)	Peanut	Environmental	WT	WT	WT	Resistant	Non-pan-azole*	>16	0.25	Not Determined	Yes	10.1128/mBio.01803-21
SRR11785156	B11965	Y46F/V172M/I242V/T248N/E255D/K427E	1	1.2	USA (GA)	Peanut	Environmental	WT	WT	WT	Resistant	Non-pan-azole*	>16	2	Not Determined	Yes	10.1128/mBio.01803-21
SRR11785155	B11969	Y46F/V172M/T248N/E255D/K427E	1	1.2	USA (GA)	Peanut	Environmental	WT	WT	WT	Resistant	Non-pan-azole*	>16	1	Not Determined	Yes	10.1128/mBio.01803-21
SRR11785153	B11973	WT	1	1.2	USA (GA)	Peanut	Environmental	WT	WT	WT	Resistant	Pan-azole	>16	4	Not Determined	Yes	10.1128/mBio.01803-21
SRR13579424	C-1-31s-1	Y46F/V172M/T248N/E255D/K427E	1	1.2	Germany	Soil	Environmental	WT	WT	WT	Sensitive*	Sensitive*	Not Determined	Not Determined	Not Determined	Yes	10.1038/s41564-021-00993-x
SRR13579378	C-1-77s-2	Y46F/V172M/T248N/E255D/K427E	1	1.2	Germany	Soil	Environmental	WT	WT	WT	Sensitive*	Sensitive*	Not Determined	Not Determined	Not Determined	Yes	10.1038/s41564-021-00993-x
ERR9791672	C109	TR34/Y46F/L98H/V172M/T248N/E255D/K427E	1	1.1	England	Human	Clinical	WT	WT	WT	Resistant	Non-pan-azole*	>16	1	Not Determined		10.1038/s41564-022-01091-2
ERR9791676	C113	Y46F/V172M/T248N/E255D/K427E	1	1.1	England	Human	Clinical	WT	WT	WT	Sensitive*	Sensitive*	Not Determined	0.25	Not Determined	Yes	10.1038/s41564-022-01091-2
ERR9791679	C117	Y46F/V172M/T248N/E255D/K427E/G448S	1	1.2	England	Human	Clinical	WT	WT	WT	Sensitive*	Sensitive*	1	2	Not Determined	Yes	10.1038/s41564-022-01091-2
ERR9791680	C118	Y46F/V172M/T248N/E255D/K427E	1	1.2	England	Human	Clinical	WT	WT	WT	Resistant	Non-pan-azole*	8	1	Not Determined	Yes	10.1038/s41564-022-01091-2
ERR9791682	C120	Y46F/G54R/V172M/T248N/E255D/K427E	1	1.1	England	Human	Clinical	WT	WT	WT	Resistant	Non-pan-azole*	>16	0.125	Not Determined	Yes	10.1038/s41564-022-01091-2
ERR9791686	C124	Y46F/G54W/V172M/T248N/E255D/K427E	1	1.1	London, England	Human	Clinical	WT	WT	WT	Resistant	Pan-azole	>16	0.125	4		10.1038/s41564-022-01091-2
ERR9791688	C126	Y46F/G54W/V172M/T248N/E255D/K427E	1	1.1	London, England	Human	Clinical	WT	WT	WT	Resistant	Pan-azole	>16	0.03	2		10.1038/s41564-022-01091-2
ERR9791689	C127	Y46F/V172M/T248N/E255D/K427E/D430G	1	1.2	London, England	Human	Clinical	WT	WT	WT	Resistant	Non-pan-azole	>16	0.25	0.125	Yes	10.1038/s41564-022-01091-2
ERR9791690	C128	Y46F/V172M/T248N/E255D/Q351K/K427E	1	1.2	London, England	Human	Clinical	WT	WT	WT	Resistant	Pan-azole	>16	2	1	Yes	10.1038/s41564-022-01091-2
ERR9791691	C129	Y46F/V172M/T248N/E255D/K427E	1	1.2	London, England	Human	Clinical	WT	WT	WT	Resistant	Pan-azole	8	2	0.5		10.1038/s41564-022-01091-2
ERR9791692	C130	Y46F/G54W/V172M/T248N/E255D/K427E	1	1.2	London, England	Human	Clinical	WT	WT	WT	Resistant	Pan-azole	>16	0.125	8		10.1038/s41564-022-01091-2
ERR9791693	C131	Y46F/G54W/V172M/T248N/E255D/K427E	1	1.2	London, England	Human	Clinical	WT	WT	WT	Resistant	Pan-azole	>16	0.125	16		10.1038/s41564-022-01091-2
ERR9791694	C132	Y46F/G54W/V172M/T248N/E255D/K427E	1	1.2	London, England	Human	Clinical	WT	WT	WT	Resistant	Pan-azole	>16	0.125	8	Yes	10.1038/s41564-022-01091-2
ERR9791696	C134	TR34/Y46F/L98H/V172M/T248N/E255D/K427E	1	1.1	London, England	Human	Clinical	WT	WT	WT	Resistant	Pan-azole	16	2	1	Yes	10.1038/s41564-022-01091-2
ERR9791697	C135	Y46F/G54W/V172M/T248N/E255D/K427E	1	1.2	London, England	Human	Clinical	WT	WT	WT	Resistant	Pan-azole	>16	0.125	16		10.1038/s41564-022-01091-2
ERR9791698	C136	Y46F/V172M/T248N/E255D/K427E	1	1.2	London, England	Human	Clinical	WT	WT	WT	Resistant	Pan-azole	>16	2	2		10.1038/s41564-022-01091-2
ERR9791699	C137	Y46F/V172M/T248N/E255D/K427E	1	1.2	London, England	Human	Clinical	WT	WT	WT	Resistant	Pan-azole	>16	2	2		10.1038/s41564-022-01091-2
ERR9791700	C138	Y46F/V172M/P216L/T248N/E255D/K427E	1	1.1	London, England	Human	Clinical	WT	WT	WT	Resistant	Pan-azole	>16	0.25	2	Yes	10.1038/s41564-022-01091-2
ERR9791701	C139	Y46F/V172M/T248N/E255D/K427E	1	1.2	London, England	Human	Clinical	WT	WT	WT	Resistant	Pan-azole	>16	2	1	Yes	10.1038/s41564-022-01091-2
ERR9791702	C140	Y46F/G54W/V172M/T248N/E255D/K427E	1	1.1	London, England	Human	Clinical	WT	WT	WT	Resistant	Pan-azole	>16	0.125	16	Yes	10.1038/s41564-022-01091-2
ERR9791703	C141	TR34/Y46F/L98H/V172M/T248N/E255D/K427E	1	1.1	London, England	Human	Clinical	WT	WT	WT	Resistant	Pan-azole	16	1	0.25	Yes	10.1038/s41564-022-01091-2
ERR9791707	C145	Y46F/V172M/P216L/T248N/E255D/K427E	1	1.2	London, England	Human	Clinical	WT	WT	WT	Resistant	Pan-azole	>16	0.125	0.5	Yes	10.1038/s41564-022-01091-2
ERR9791708	C146	Y46F/V172M/T248N/E255D/K427E	1	1.2	Leeds, England	Human	Clinical	WT	WT	WT	Sensitive	Sensitive	0.5	0.125	0.03	Yes	10.1038/s41564-022-01091-2
ERR9791709	C147	Y46F/V172M/T248N/E255D/K427E	1	1.2	Leeds, England	Human	Clinical	WT	WT	WT	Sensitive	Sensitive	1	0.125	0.03		10.1038/s41564-022-01091-2
ERR9791710	C148	Y46F/V172M/T248N/E255D/K427E	1	1.2	Leeds, England	Human	Clinical	WT	WT	WT	Sensitive	Sensitive	2	0.125	0.03		10.1038/s41564-022-01091-2
ERR9791714	C152	Y46F/V172M/T248N/E255D/K427E	1	1.2	Leeds, England	Human	Clinical	WT	WT	WT	Sensitive	Sensitive	0.5	0.125	0.03		10.1038/s41564-022-01091-2
ERR9791715	C153	Y46F/V172M/T248N/E255D/K427E	1	1.2	Leeds, England	Human	Clinical	WT	WT	WT	Sensitive	Sensitive	1	0.125	0.03		10.1038/s41564-022-01091-2
ERR9791716	C154	Y46F/V172M/T248N/E255D/K427E	1	1.2	Leeds, England	Human	Clinical	WT	WT	WT	Sensitive	Sensitive	1	0.125	0.03	Yes	10.1038/s41564-022-01091-2
ERR9791726	C164	Y46F/V172M/T248N/E255D/K427E	1	1.2	London, England	Human	Clinical	WT	WT	WT	Sensitive	Sensitive	2	1	0.125		10.1038/s41564-022-01091-2
ERR9791727	C165	Y46F/V172M/T248N/E255D/K427E	1	1.1	London, England	Human	Clinical	WT	WT	WT	Sensitive	Sensitive	2	0.5	0.125	Yes	10.1038/s41564-022-01091-2
ERR9791728	C166	Y46F/V172M/T248N/E255D/K427E	1	1.2	London, England	Human	Clinical	WT	WT	WT	Sensitive	Sensitive	1	0.25	0.06	Yes	10.1038/s41564-022-01091-2
ERR9791729	C167	Y46F/V172M/T248N/E255D/K427E	1	1.1	London, England	Human	Clinical	WT	WT	WT	Sensitive	Sensitive	0.06	0.06	0.03	Yes	10.1038/s41564-022-01091-2
ERR9791730	C168	Y46F/V172M/T248N/E255D/K427E	1	1.1	London, England	Human	Clinical	WT	WT	WT	Sensitive	Sensitive	2	0.25	0.03		10.1038/s41564-022-01091-2
ERR9791731	C169	Y46F/V172M/T248N/E255D/K427E	1	1.2	London, England	Human	Clinical	WT	WT	WT	Sensitive	Sensitive	0.06	0.06	0.015	Yes	10.1038/s41564-022-01091-2
ERR9791732	C170	Y46F/V172M/T248N/E255D/K427E	1	1.2	London, England	Human	Clinical	WT	WT	WT	Sensitive	Sensitive	0.06	0.06	0.015		10.1038/s41564-022-01091-2
ERR9791734	C172	Y46F/V172M/T248N/E255D/K427E	1	1.1	London, England	Human	Clinical	WT	WT	WT	Sensitive	Sensitive	0.06	0.06	0.03		10.1038/s41564-022-01091-2
ERR9791735	C173	Y46F/V172M/T248N/E255D/K427E	1	1.1	London, England	Human	Clinical	WT	WT	WT	Sensitive	Sensitive	0.06	0.06	0.015		10.1038/s41564-022-01091-2
ERR9791736	C174	Y46F/V172M/T248N/E255D/K427E	1	1.1	London, England	Human	Clinical	WT	WT	WT	Sensitive	Sensitive	0.06	0.06	0.03	Yes	10.1038/s41564-022-01091-2
ERR9791737	C175	Y46F/V172M/T248N/E255D/K427E	1	1.2	London, England	Human	Clinical	WT	WT	WT	Sensitive	Sensitive	0.06	0.06	0.03		10.1038/s41564-022-01091-2
ERR9791738	C176	Y46F/V172M/T248N/E255D/K427E	1	1.1	London, England	Human	Clinical	WT	WT	WT	Sensitive	Sensitive	0.06	0.06	0.03	Yes	10.1038/s41564-022-01091-2
ERR9791740	C178	Y46F/V172M/T248N/E255D/K427E	1	1.2	London, England	Human	Clinical	WT	WT	WT	Sensitive	Sensitive	0.06	0.06	0.03	Yes	10.1038/s41564-022-01091-2
ERR9791741	C179	Y46F/V172M/T248N/E255D/K427E	1	1.1	London, England	Human	Clinical	WT	WT	WT	Sensitive	Sensitive	0.06	0.06	0.03	Yes	10.1038/s41564-022-01091-2
ERR9791742	C180	Y46F/V172M/T248N/E255D/K427E	1	1.2	London, England	Human	Clinical	WT	WT	WT	Sensitive	Sensitive	0.06	0.06	0.03		10.1038/s41564-022-01091-2
ERR9791743	C181	Y46F/V172M/T248N/E255D/K427E	1	1.1	London, England	Human	Clinical	WT	WT	WT	Sensitive	Sensitive	0.06	0.125	0.06	Yes	10.1038/s41564-022-01091-2
ERR9791744	C182	Y46F/V172M/T248N/E255D/K427E	1	1.2	London, England	Human	Clinical	WT	WT	WT	Sensitive	Sensitive	0.125	0.125	0.03		10.1038/s41564-022-01091-2
ERR9791745	C183	Y46F/V172M/T248N/E255D/K427E	1	1.2	London, England	Human	Clinical	WT	WT	WT	Sensitive	Sensitive	0.125	0.06	0.03	Yes	10.1038/s41564-022-01091-2
ERR9791746	C184	Y46F/V172M/T248N/E255D/K427E	1	1.2	London, England	Human	Clinical	WT	WT	WT	Sensitive	Sensitive	0.06	0.06	0.03	Yes	10.1038/s41564-022-01091-2
ERR9791747	C185	Y46F/V172M/T248N/E255D/K427E	1	1.1	London, England	Human	Clinical	WT	WT	WT	Sensitive	Sensitive	0.06	0.06	0.03		10.1038/s41564-022-01091-2
ERR9791749	C187	Y46F/V172M/T248N/E255D/K427E	1	1.2	London, England	Human	Clinical	WT	WT	WT	Sensitive	Sensitive	0.06	0.06	0.03	Yes	10.1038/s41564-022-01091-2
ERR9791751	C189	Y46F/G54R/V172M/T248N/E255D/K427E	1	1.2	London, England	Human	Clinical	WT	WT	WT	Resistant	Pan-azole	>16	0.06	0.25	Yes	10.1038/s41564-022-01091-2
ERR9791752	C190	Y46F/V172M/P216L/T248N/E255D/K427E	1	1.1	London, England	Human	Clinical	WT	WT	WT	Sensitive	Sensitive	0.06	0.03	0.03		10.1038/s41564-022-01091-2
ERR9791753	C191	Y46F/V172M/T248N/E255D/K427E	1	1.2	London, England	Human	Clinical	WT	WT	WT	Sensitive	Sensitive	0.06	0.06	0.015	Yes	10.1038/s41564-022-01091-2
ERR9791756	C222	Y46F/V172M/T248N/E255D/K427E	1	1.2	Dublin, Rep. of Ireland	Soil	Environmental	WT	WT	WT	Sensitive	Sensitive	0.06	0.06	0.03	Yes	10.1038/s41564-022-01091-2
ERR9791759	C272	Y46F/V172M/T248N/E255D/K427E	1	1.2	Nottingham, England	Soil	Environmental	WT	WT	WT	Sensitive	Sensitive	0.125	0.125	0.03	Yes	10.1038/s41564-022-01091-2
ERR9791760	C275	Y46F/V172M/T248N/E255D/K427E	1	1.2	Yorkshire, England	Soil	Environmental	WT	WT	WT	Sensitive	Sensitive	0.125	0.125	0.06		10.1038/s41564-022-01091-2
ERR9791603	C34	Y46F/V172M/T248N/E255D/K427E	1	1.1	Cardiff, Wales	Human	Clinical	WT	WT	WT	Resistant	Pan-azole	>16	1	0.5	Yes	10.1038/s41564-022-01091-2
ERR9791763	C343	Y46F/V172M/T248N/E255D/K427E	1	1.2	Hyde Park, England	Soil	Environmental	WT	WT	WT	Sensitive	Sensitive	0.06	0.06	0.03	Yes	10.1038/s41564-022-01091-2
ERR9791764	C344	Y46F/V172M/T248N/E255D/K427E	1	1.2	Hyde Park, England	Soil	Environmental	WT	WT	WT	Sensitive	Sensitive	0.125	0.06	0.03	Yes	10.1038/s41564-022-01091-2
ERR9791765	C345	Y46F/V172M/T248N/E255D/K427E	1	1.1	Hyde Park, England	Soil	Environmental	WT	WT	WT	Sensitive	Sensitive	0.25	0.06	0.03	Yes	10.1038/s41564-022-01091-2
ERR9791766	C346	Y46F/V172M/T248N/E255D/K427E	1	1.1	Hyde Park, England	Soil	Environmental	WT	WT	WT	Sensitive	Sensitive	0.24	0.06	0.03	Yes	10.1038/s41564-022-01091-2
ERR9791774	C361	Y46F/G54R/V172M/T248N/E255D/K427E	1	1.1	Dublin, Rep. of Ireland	Human	Clinical	WT	WT	WT	Sensitive*	Sensitive*	Not Determined	Not Determined	Not Determined	Yes	10.1038/s41564-022-01091-2
ERR9791776	C363	Y46F/V172M/T248N/E255D/K427E	1	1.1	Dublin, Rep. of Ireland	Human	Clinical	WT	WT	WT	Sensitive	Sensitive	0.03	0.12	0.25	Yes	10.1038/s41564-022-01091-2
ERR9791780	C367	Y46F/V172M/T248N/E255D/K427E	1	1.1	Aberdeen, Scotland	Soil	Environmental	WT	WT	WT	Sensitive*	Sensitive*	1	0.5	Not Determined	Yes	10.1038/s41564-022-01091-2
ERR9791606	C37	Y46F/V172M/T248N/E255D/K427E	1	1.1	Cardiff, Wales	Human	Clinical	WT	WT	WT	Sensitive	Sensitive	0.25	0.125	0.06	Yes	10.1038/s41564-022-01091-2
ERR9791608	C39	Y46F/V172M/T248N/E255D/K427E	1	1.2	Cardiff, Wales	Human	Clinical	WT	WT	WT	Sensitive	Sensitive	0.06	0.25	0.06		10.1038/s41564-022-01091-2
ERR9791609	C40	Y46F/V172M/T248N/E255D/K427E	1	1.1	Dublin, Rep. of Ireland	Human	Clinical	WT	WT	WT	Sensitive	Sensitive	0.06	0.25	0.03	Yes	10.1038/s41564-022-01091-2
ERR9791610	C41	Y46F/V172M/T248N/E255D/K427E	1	1.1	Dublin, Rep. of Ireland	Human	Clinical	WT	WT	WT	Sensitive	Sensitive	0.25	0.25	0.25		10.1038/s41564-022-01091-2
ERR9791611	C42	Y46F/V172M/T248N/E255D/K427E	1	1.2	Dublin, Rep. of Ireland	Human	Clinical	WT	WT	WT	Sensitive	Sensitive	0.25	0.25	0.12		10.1038/s41564-022-01091-2
ERR9791612	C43	Y46F/V172M/T248N/E255D/K427E	1	1.2	Dublin, Rep. of Ireland	Human	Clinical	WT	WT	WT	Sensitive	Sensitive	0.03	0.12	0.015		10.1038/s41564-022-01091-2
ERR9791613	C44	Y46F/V172M/T248N/E255D/K427E	1	1.2	Dublin, Rep. of Ireland	Human	Clinical	WT	WT	WT	Sensitive	Sensitive	0.03	0.12	0.015		10.1038/s41564-022-01091-2
ERR9791614	C45	Y46F/V172M/T248N/E255D/K427E	1	1.2	Dublin, Rep. of Ireland	Human	Clinical	WT	WT	WT	Sensitive	Sensitive	0.03	0.12	0.015	Yes	10.1038/s41564-022-01091-2
ERR9791615	C46	Y46F/V172M/T248N/E255D/K427E	1	1.2	Dublin, Rep. of Ireland	Human	Clinical	WT	WT	WT	Sensitive	Sensitive	0.03	0.12	0.015		10.1038/s41564-022-01091-2
ERR9791616	C47	Y46F/V172M/T248N/E255D/K427E	1	1.2	Dublin, Rep. of Ireland	Human	Clinical	WT	WT	WT	Sensitive	Sensitive	0.03	0.015	0.015		10.1038/s41564-022-01091-2
ERR9791617	C48	Y46F/V172M/T248N/E255D/K427E	1	1.2	Dublin, Rep. of Ireland	Human	Clinical	WT	WT	WT	Sensitive	Sensitive	0.03	0.015	0.015		10.1038/s41564-022-01091-2
ERR9791618	C49	Y46F/V172M/T248N/E255D/K427E	1	1.1	Dublin, Rep. of Ireland	Human	Clinical	WT	WT	WT	Sensitive	Sensitive	0.12	0.25	0.06		10.1038/s41564-022-01091-2
ERR9791619	C50	Y46F/V172M/T248N/E255D/K427E	1	1.1	Dublin, Rep. of Ireland	Human	Clinical	WT	WT	WT	Sensitive	Sensitive	0.25	0.12	0.06	Yes	10.1038/s41564-022-01091-2
ERR9791620	C51	Y46F/V172M/T248N/E255D/K427E	1	1.1	Dublin, Rep. of Ireland	Human	Clinical	WT	WT	WT	Sensitive	Sensitive	0.06	0.25	0.03		10.1038/s41564-022-01091-2
ERR9791621	C52	Y46F/V172M/T248N/E255D/K427E	1	1.2	Dublin, Rep. of Ireland	Human	Clinical	WT	WT	WT	Sensitive	Sensitive	<0.015	0.12	0.03	Yes	10.1038/s41564-022-01091-2
ERR9791622	C53	Y46F/V172M/T248N/E255D/K427E	1	1.2	Dublin, Rep. of Ireland	Human	Clinical	WT	WT	WT	Sensitive	Sensitive	0.25	0.12	0.06		10.1038/s41564-022-01091-2
ERR9791623	C54	Y46F/V172M/T248N/E255D/K427E	1	1.2	Dublin, Rep. of Ireland	Human	Clinical	WT	WT	WT	Sensitive	Sensitive	0.06	0.25	0.03	Yes	10.1038/s41564-022-01091-2
ERR9791624	C55	Y46F/V172M/T248N/E255D/K427E	1	1.2	Dublin, Rep. of Ireland	Human	Clinical	WT	WT	WT	Sensitive	Sensitive	0.03	0.25	0.015	Yes	10.1038/s41564-022-01091-2
ERR9791625	C56	Y46F/V172M/T248N/E255D/K427E	1	1.1	Dublin, Rep. of Ireland	Human	Clinical	WT	WT	WT	Sensitive	Sensitive	0.12	0.12	0.015		10.1038/s41564-022-01091-2
ERR9791626	C57	Y46F/V172M/T248N/E255D/K427E	1	1.1	Dublin, Rep. of Ireland	Human	Clinical	WT	WT	WT	Sensitive	Sensitive	0.06	0.06	0.03		10.1038/s41564-022-01091-2
ERR9791636	C67	Y46F/V172M/T248N/E255D/K427E	1	1.2	Dublin, Rep. of Ireland	Human	Clinical	WT	WT	WT	Sensitive	Sensitive	0.03	0.25	0.015		10.1038/s41564-022-01091-2
ERR9791640	C71	Y46F/V172M/T248N/E255D/K427E	1	1.1	Dublin, Rep. of Ireland	Human	Clinical	WT	WT	WT	Sensitive	Sensitive	0.12	0.03	0.008		10.1038/s41564-022-01091-2
ERR9791641	C72	Y46F/V172M/T248N/E255D/K427E	1	1.1	Dublin, Rep. of Ireland	Human	Clinical	WT	WT	WT	Sensitive	Sensitive	0.03	0.12	0.015		10.1038/s41564-022-01091-2
ERR9791642	C73	Y46F/V172M/T248N/E255D/K427E	1	1.2	Dublin, Rep. of Ireland	Human	Clinical	WT	WT	WT	Sensitive	Sensitive	0.03	0.12	0.015	Yes	10.1038/s41564-022-01091-2
ERR9791643	C74	Y46F/V172M/T248N/E255D/K427E	1	1.2	Dublin, Rep. of Ireland	Human	Clinical	WT	WT	WT	Sensitive	Sensitive	0.03	0.12	0.015		10.1038/s41564-022-01091-2
ERR9791645	C76	Y46F/V172M/T248N/E255D/K427E	1	1.2	Dublin, Rep. of Ireland	Human	Clinical	WT	WT	WT	Sensitive	Sensitive	0.03	0.12	0.015		10.1038/s41564-022-01091-2
ERR9791646	C77	Y46F/V172M/T248N/E255D/K427E	1	1.2	Dublin, Rep. of Ireland	Human	Clinical	WT	WT	WT	Sensitive	Sensitive	0.06	0.25	0.03	Yes	10.1038/s41564-022-01091-2
ERR9791650	C81	Y46F/V172M/T248N/E255D/K427E	1	1.1	Dublin, Rep. of Ireland	Human	Clinical	WT	WT	WT	Sensitive	Sensitive	0.25	0.25	0.06		10.1038/s41564-022-01091-2
ERR9791662	C95	Y46F/V172M/T248N/E255D/K427E	1	1.1	Dublin, Rep. of Ireland	Soil	Environmental	WT	WT	WT	Sensitive*	Sensitive*	Not Determined	Not Determined	Not Determined	Yes	10.1038/s41564-022-01091-2
ERR9791663	C96	Y46F/V172M/T248N/E255D/K427E	1	1.2	Dublin, Rep. of Ireland	Soil	Environmental	WT	WT	WT	Sensitive*	Sensitive*	Not Determined	Not Determined	Not Determined		10.1038/s41564-022-01091-2
SRR12949929	CAPA-A	Y46F/V172M/T248N/E255D/K427E	1	1.1	Germany	Human	Clinical	WT	WT	WT	Resistant	Non-pan-azole	0.5	0.5	1	Yes	10.1128/Spectrum.00010-21
SRR12949928	CAPA-B	Y46F/V172M/T248N/E255D/K427E	1	1.1	Germany	Human	Clinical	WT	WT	WT	Resistant	Non-pan-azole	0.5	0.5	1	Yes	10.1128/Spectrum.00010-21
SRR12949927	CAPA-C	Y46F/V172M/T248N/E255D/K427E	1	1.2	Germany	Human	Clinical	WT	WT	WT	Resistant	Non-pan-azole	0.5	0.25-0.5	1	Yes	10.1128/Spectrum.00010-21
SRR7418942	CM237	Y46F/V172M/T248N/E255D/K427E	1	1.1	Spain	Human	Clinical	WT	WT	WT	Sensitive	Sensitive	0.25	0.354	0.085	Yes	10.3390/genes9070363
SRR7418945	CM3248	Y46F/T248N/E255D/K427E	1	1.1	Spain	Human	Clinical	WT	WT	WT	Sensitive*	Sensitive*	Not Determined	Not Determined	Not Determined	Yes	10.3390/genes9070363
SRR7418949	CM5757	Y46F/V172M/T248N/E255D	1	1.2	Spain	Human	Clinical	WT	WT	WT	Sensitive*	Sensitive*	Not Determined	Not Determined	Not Determined	Yes	10.3390/genes9070363
SRR7418937	CM6126	Y46F/V172M/T248N/E255D	1	1.2	Spain	Human	Clinical	WT	WT	WT	Sensitive*	Sensitive*	Not Determined	Not Determined	Not Determined	Yes	10.3201/eid1507.090043
SRR7418936	CM6458	Y46F/V172M/T248N/E255D/K427E	1	1.2	Spain	Human	Clinical	WT	WT	WT	Sensitive*	Sensitive*	Not Determined	Not Determined	Not Determined	Yes	10.3201/eid1507.090043
SRR7418939	CM7510	Y46F/V172M/T248N/E255D/K427E	1	1.1	Spain	Human	Clinical	WT	WT	WT	Resistant	Pan-azole	>8	2-4	0.5	Yes	10.3390/genes9070363
SRR7418938	CM7555	Y46F/V172M/T248N/E255D/K427E	1	1.1	Spain	Human	Clinical	WT	WT	WT	Resistant	Pan-azole	>8	0.25-1	0.5	Yes	10.3390/genes9070363
SRR7418941	CM7632	WT	1	1.1	Spain	Human	Clinical	WT	WT	WT	Sensitive	Sensitive	0.794	1	0.095	Yes	10.3390/genes9070363
SRR10592629	CNM-CM8689	Y46F/V172M/T248N/E255D/K427E	1	1.1	UK	Human	Clinical	WT	WT	WT	Resistant	Non-pan-azole	1	8	0.25	Yes	10.3389/fgene.2020.00459
SRR13579428	D-2-15L-3	Y46F/V172M/T248N/E255D/K427E	1	1.1	Germany	Soil	Environmental	WT	WT	WT	Sensitive*	Sensitive*	Not Determined	Not Determined	Not Determined	Yes	10.1038/s41564-021-00993-x
ERR232430	D17	Y46F/V172M/T248N/E255D/K427E	1	1.1	UK (Manchester)	Soil	Environmental	WT	WT	WT	Sensitive	Sensitive	0.5	0.5	0.05	Yes	10.3390/genes9070363
SRR7841979	DI 15-100	Y46F/V172M/T248N/E255D/M263I/K427E	1	1.2	USA (Reference laboratory)	Human	Clinical	WT	WT	WT	Resistant	Pan-azole	>=32	8	1	Yes	10.1128/JCM.02478-15
SRR7841981	DI 15-103	Y46F/V172M/M220I/I242V/T248N/E255D/K427E	1	1.1	USA (OH)	Human	Clinical	WT	WT	WT	Resistant	Pan-azole	>16	0.5	1	Yes	10.1128/JCM.02478-15
SRR7841980	DI 15-105	WT	1	1.2	USA (Reference laboratory)	Human	Clinical	WT	WT	WT	Resistant	Pan-azole	>16	8	2	Yes	10.1128/JCM.02478-15
SRR7841982	DI 15-107	Y46F/V172M/T248N/E255D/K427E	1	1.2	USA (CA)	Human	Clinical	WT	WT	WT	Resistant	Pan-azole	16	0.5	4	Yes	10.1128/JCM.02478-15
SRR7841985	DI 15-108	Y46F/V172M/T248N/E255D/K427E	1	1.1	USA (CA)	Human	Clinical	WT	WT	WT	Resistant	Pan-azole	>16	16	1	Yes	10.1128/JCM.02478-15
SRR7841984	DI 15-109	Y46F/G54E/V172M/T248N/E255D/K427E	1	1.1	USA (WA)	Human	Clinical	WT	WT	WT	Resistant	Pan-azole	>16	0.25	2	Yes	10.1128/JCM.02478-15
SRR7841977	DI 15-110	Y46F/V172M/T248N/E255D/K427E	1	1.1	USA (CT)	Human	Clinical	WT	WT	WT	Resistant	Pan-azole	>16	8	2	Yes	10.1128/JCM.02478-15
SRR7841976	DI 15-111	Y46F/G54W/V172M/T248N/E255D/K427E	1	1.2	USA (Reference laboratory)	Human	Clinical	WT	WT	WT	Resistant	Pan-azole	>16	0.25	>16		10.1128/JCM.02478-15
SRR7841998	DI 15-114	Y46F/G54R/V172M/T248N/E255D/K427E	1	1.1	USA (CA)	Human	Clinical	WT	WT	WT	Resistant	Pan-azole	>16	4	>16	Yes	10.1128/JCM.02478-15
SRR7841999	DI 15-115	Y46F/V172M/M220I/T248N/E255D/K427E	1	1.2	USA (Reference laboratory)	Human	Clinical	WT	WT	WT	Resistant	Pan-azole	>16	0.5	1	Yes	10.1128/JCM.02478-15
SRR7842001	DI 15-117	Y46F/V172M/F219S/T248N/E255D/K427E	1	1.1	USA (MD)	Human	Clinical	WT	WT	WT	Resistant	Pan-azole	>16	2	2	Yes	10.1128/JCM.02478-15
SRR7841996	DI 15-118	Y46F/V172M/M220V/T248N/E255D/K427E	1	1.1	USA (Reference laboratory)	Human	Clinical	WT	WT	WT	Resistant	Pan-azole	>16	2	4	Yes	10.1128/JCM.02478-15
SRR7841997	DI 15-120	A9T/Y46F/V172M/T248N/E255D/K427E/G448S	1	1.2	USA (OH)	Human	Clinical	WT	WT	WT	Resistant	Pan-azole	>16	>16	1	Yes	10.1128/JCM.02478-15
SRR7841994	DI 15-95	Y46F/V172M/T248N/E255D/M263I/K427E	1	1.2	USA (CT)	Human	Clinical	WT	WT	WT	Resistant	Pan-azole	>16	16	2		10.1128/JCM.02478-15
SRR7841992	DI 15-97	Y46F/V172M/T248N/E255D/K427E	1	1.1	USA (NC)	Human	Clinical	WT	WT	WT	Resistant	Pan-azole	4	4	1	Yes	10.1128/JCM.02478-15
SRR7841987	DI 15-98	Y46F/V172M/T248N/E255D/I367F/K427E	1	1.2	USA (Reference laboratory)	Human	Clinical	WT	WT	WT	Resistant	Pan-azole	16	16	2	Yes	10.1128/JCM.02478-15
SRR7841986	DI 15-99	Y46F/G54R/V172M/T248N/E255D/K427E	1	1.2	USA (MD)	Human	Clinical	WT	WT	WT	Resistant	Pan-azole	>16	0.5	2	Yes	10.1128/JCM.02478-15
SRR7841991	DI 16-5	Y46F/V172M/T248N/E255D/K427E	1	1.2	USA	Human	Clinical	WT	WT	WT	Sensitive*	Sensitive*	Not Determined	Not Determined	Not Determined	Yes	10.1128/mBio.00437-19
SRR7841990	DI 16-6	Y46F/V172M/T248N/E255D/K427E	1	1.1	USA	Human	Clinical	WT	WT	WT	Sensitive*	Sensitive*	Not Determined	Not Determined	Not Determined	Yes	10.1128/mBio.00437-19
SRR7841989	DI 16-7	Y46F/V172M/T248N/E255D/K427E	1	1.1	USA	Human	Clinical	WT	WT	WT	Sensitive*	Sensitive*	Not Determined	Not Determined	Not Determined	Yes	10.1128/mBio.00437-19
SRR7841988	DI 16-8	Y46F/V172M/T248N/E255D/K427E	1	1.2	USA	Human	Clinical	WT	WT	WT	Sensitive*	Sensitive*	Not Determined	Not Determined	Not Determined	Yes	10.1128/mBio.00437-19
SRR7841995	DI 16-9	Y46F/V172M/T248N/E255D/K427E	1	1.2	USA	Human	Clinical	WT	WT	WT	Sensitive*	Sensitive*	Not Determined	Not Determined	Not Determined	Yes	10.1128/mBio.00437-19
SRR13579419	E-1-37L-2	Y46F/V172M/T248N/E255D/K427E	1	1.2	Germany	Soil	Environmental	WT	WT	WT	Sensitive*	Sensitive*	Not Determined	Not Determined	Not Determined	Yes	10.1038/s41564-021-00993-x
SRR15010410	eAF001	Y46F/V172M/I242V/T248N/E255D/K427E	1	1.2	USA (GA)	Soil, Watermelon	Environmental	WT	WT	WT	Resistant	Non-pan-azole	1	0.25	0.3125	Yes	10.1093/g3journal/jkab427
SRR15010409	eAF006	Y46F/V172M/T248N/E255D/K427E	1	1.2	USA (GA)	Vine debris, watermelon, 30 days post harvest	Environmental	WT	WT	WT	Resistant	Non-pan-azole	1	0.375	0.375		10.1093/g3journal/jkab427
SRR15010398	eAF010	Y46F/V172M/T248N/E255D/K427E	1	1.1	USA (GA)	Vine debris, watermelon, 30 days post harvest	Environmental	WT	WT	WT	Resistant	Non-pan-azole	1	0.5	0.75		10.1093/g3journal/jkab427
SRR15010387	eAF015	Y46F/V172M/T248N/E255D/K427E	1	1.1	USA (GA)	Vine debris, watermelon, 30 days post harvest	Environmental	WT	WT	WT	Resistant	Non-pan-azole	1	0.375	0.375		10.1093/g3journal/jkab427
SRR15010376	eAF016	WT	1	1.1	USA (GA)	Vine debris, watermelon, 30 days post harvest	Environmental	WT	WT	WT	Resistant	Non-pan-azole	1	0.375	0.5	Yes	10.1093/g3journal/jkab427
SRR15010354	eAF021	Y46F/V172M/T248N/E255D/K427E	1	1.2	USA (GA)	Soil, Grapevine	Environmental	WT	WT	WT	Sensitive	Sensitive	0.5	0.25	0.1875		10.1093/g3journal/jkab427
SRR15010343	eAF022	Y46F/V172M/T248N/E255D/K427E	1	1.1	USA (GA)	Soil, Grapevine	Environmental	WT	WT	WT	Sensitive	Sensitive	1	0.1875	0.1875	Yes	10.1093/g3journal/jkab427
SRR15010332	eAF039	Y46F/V172M/T248N/E255D/K427E	1	1.1	USA (GA)	Vine debris, watermelon, 60 days post harvest	Environmental	WT	WT	WT	Resistant	Non-pan-azole	1	0.1875	0.625	Yes	10.1093/g3journal/jkab427
SRR15010321	eAF043	Y46F/V172M/T248N/E255D/K427E	1	1.1	USA (GA)	Vine debris, watermelon, 60 days post harvest	Environmental	WT	WT	WT	Resistant	Non-pan-azole	1	0.25	0.375	Yes	10.1093/g3journal/jkab427
SRR15010408	eAF061	Y46F/V172M/T248N/E255D/K427E	1	1.1	USA (GA)	Soil, Grapevine	Environmental	WT	WT	WT	Resistant	Non-pan-azole	1	0.25	0.5	Yes	10.1093/g3journal/jkab427
SRR15010407	eAF067	Y46F/V172M/T248N/E255D/K427E	1	1.1	USA (GA)	Soil, Grapevine	Environmental	WT	WT	WT	Resistant	Non-pan-azole	1	0.25	0.5		10.1093/g3journal/jkab427
SRR15010406	eAF072	Y46F/V172M/T248N/E255D/K427E	1	1.1	USA (GA)	Soil, Grapevine	Environmental	WT	WT	WT	Resistant	Non-pan-azole	1	0.375	0.375		10.1093/g3journal/jkab427
SRR15010405	eAF076	Y46F/V172M/T248N/E255D/K427E	1	1.2	USA (GA)	Soil, Apple	Environmental	WT	WT	WT	Resistant	Non-pan-azole	1.5	0.5	0.75		10.1093/g3journal/jkab427
SRR15010404	eAF077	Y46F/V172M/T248N/E255D/K427E	1	1.2	USA (GA)	Soil, Apple	Environmental	WT	WT	WT	Resistant	Non-pan-azole	1	0.375	0.375	Yes	10.1093/g3journal/jkab427
SRR15010403	eAF081	Y46F/V172M/T248N/E255D/K427E	1	1.2	USA (GA)	Plant debris, Peanut	Environmental	WT	WT	WT	Resistant	Non-pan-azole	1	0.5	0.5	Yes	10.1093/g3journal/jkab427
SRR15010401	eAF090	Y46F/V172M/T248N/E255D/K427E	1	1.1	USA (GA)	Soil, Peanut	Environmental	WT	WT	WT	Resistant	Non-pan-azole	1	0.5	0.5	Yes	10.1093/g3journal/jkab427
SRR15010400	eAF091	Y46F/V172M/T248N/E255D/K427E	1	1.1	USA (GA)	Soil, Peanut	Environmental	WT	WT	WT	Resistant	Non-pan-azole	1	0.375	0.375	Yes	10.1093/g3journal/jkab427
SRR15010399	eAF094	Y46F/V172M/T248N/E255D/K427E	1	1.1	USA (GA)	Soil, Peanut	Environmental	WT	WT	WT	Resistant	Non-pan-azole	1	0.375	0.375		10.1093/g3journal/jkab427
SRR15010396	eAF098	Y46F/V172M/T248N/E255D/K427E	1	1.2	USA (GA)	Plant debris, Peanut	Environmental	WT	WT	WT	Resistant	Non-pan-azole	1	0.25	0.5	Yes	10.1093/g3journal/jkab427
SRR15010395	eAF100	Y46F/V172M/T248N/E255D/K427E	1	1.2	USA (GA)	Plant debris, Peanut	Environmental	WT	WT	WT	Resistant	Non-pan-azole	1	0.5	0.375		10.1093/g3journal/jkab427
	eAF1008	WT	1	1.1	USA (NY)	Wheat	Environmental	WT	WT	WT	Resistant	Non-pan-azole	2	1	1	Yes	This study
	eAF1010	Y46F/V172M/T248N/E255D/K427E	1	1.1	USA (NY)	Wheat	Environmental	WT	WT	WT	Resistant	Non-pan-azole	1	0.5	0.5	Yes	This study
	eAF1018	Y46F/V172M/T248N/E255D/K427E	1	1.1	USA (NY)	Wheat	Environmental	WT	WT	WT	Resistant	Non-pan-azole	1.5	0.5	0.5	Yes	This study
	eAF1030	Y46F/V172M/T248N/E255D/K427E	1	1.1	USA (NY)	Wheat	Environmental	WT	WT	WT	Sensitive*	Sensitive*	Not Determined	Not Determined	Not Determined		This study
SRR15010394	eAF105	Y46F/V172M/T248N/E255D/K427E	1	1.1	USA (GA)	Plant debris, Peanut	Environmental	WT	WT	WT	Resistant	Non-pan-azole	0.75	0.25	0.375	Yes	10.1093/g3journal/jkab427
	eAF1054	WT	1	1.2	USA (NY)	Wheat	Environmental	WT	WT	WT	Resistant	Non-pan-azole	1.5	0.5	0.5	Yes	This study
	eAF1057	WT	1	1.1	USA (NY)	Wheat	Environmental	WT	WT	WT	Resistant	Pan-azole	4	2	1	Yes	This study
	eAF1060	Y46F/V172M/T248N/E255D/K427E	1	1.2	USA (NY)	Wheat	Environmental	WT	WT	WT	Sensitive*	Sensitive*	Not Determined	Not Determined	Not Determined	Yes	This study
	eAF1068	Y46F/V172M/T248N/E255D/K427E	1	1.1	USA (NY)	Wheat	Environmental	WT	WT	WT	Sensitive*	Sensitive*	Not Determined	Not Determined	Not Determined	Yes	This study
	eAF1075	WT	1	1.1	USA (NY)	Wheat	Environmental	WT	WT	WT	Resistant	Non-pan-azole	1.5	0.5	0.5	Yes	This study
	eAF1082	WT	1	1.2	USA (NY)	Wheat	Environmental	WT	WT	WT	Resistant	Non-pan-azole	2	0.5	0.5	Yes	This study
	eAF1083	Y46F/V172M/I242V/T248N/E255D/K427E	1	1.1	USA (NY)	Wheat	Environmental	WT	WT	WT	Resistant	Non-pan-azole	2	1	0.5	Yes	This study
	eAF1085	Y46F/V172M/T248N/E255D/K427E	1	1.2	USA (NY)	Wheat	Environmental	WT	WT	WT	Sensitive*	Sensitive*	Not Determined	Not Determined	Not Determined	Yes	This study
	eAF1086	Y46F/V172M/T248N/E255D/K427E	1	1.1	USA (PA)	Apple	Environmental	WT	WT	WT	Resistant	Non-pan-azole	1	0.375	0.5	Yes	This study
	eAF1092	WT	1	1.2	USA (PA)	Apple	Environmental	WT	WT	WT	Resistant	Non-pan-azole	2	0.375	0.5	Yes	This study
	eAF1107	Y46F/V172M/T248N/E255D/K427E	1	1.1	USA (PA)	Peach	Environmental	WT	WT	WT	Sensitive*	Sensitive*	Not Determined	Not Determined	Not Determined	Yes	This study
SRR15010393	eAF111	Y46F/V172M/T248N/E255D/K427E	1	1.1	USA (GA)	Soil, peanut	Environmental	WT	WT	WT	Resistant	Non-pan-azole	1	0.375	0.5	Yes	10.1093/g3journal/jkab427
	eAF1110	Y46F/V172M/T248N/E255D/K427E	1	1.1	USA (PA)	Peach	Environmental	WT	WT	WT	Resistant	Non-pan-azole	1.5	0.375	0.375	Yes	This study
	eAF1113	Y46F/V172M/T248N/E255D/K427E	1	1.1	USA (PA)	Peach	Environmental	WT	WT	WT	Sensitive*	Sensitive*	Not Determined	Not Determined	Not Determined	Yes	This study
	eAF1114	A9T/Y46F/V172M/T248N/E255D/K427E	1	1.2	USA (PA)	Peach	Environmental	WT	WT	WT	Resistant	Non-pan-azole	1	0.5	0.5	Yes	This study
	eAF1125	Y46F/V172M/T248N/E255D/K427E	1	1.2	USA (PA)	Peach	Environmental	WT	WT	WT	Sensitive*	Sensitive*	Not Determined	Not Determined	Not Determined	Yes	This study
	eAF1126	WT	1	1.2	USA (PA)	Peach	Environmental	WT	WT	WT	Resistant	Non-pan-azole	2	1	0.75		This study
SRR15010392	eAF113	Y46F/V172M/T248N/E255D/K427E	1	1.2	USA (GA)	Soil, peanut	Environmental	WT	WT	WT	Resistant	Non-pan-azole	1	0.25	0.375		10.1093/g3journal/jkab427
	eAF1130	Y46F/V172M/T248N/E255D/K427E	1	1.1	USA (PA)	Apple	Environmental	WT	WT	WT	Sensitive*	Sensitive*	Not Determined	Not Determined	Not Determined	Yes	This study
	eAF1141	WT	1	1.1	USA (PA)	Apple	Environmental	WT	WT	WT	Sensitive*	Sensitive*	Not Determined	Not Determined	Not Determined		This study
	eAF1145	Y46F/V172M/T248N/E255D/K427E	1	1.1	USA (NY)	Grapes	Environmental	WT	WT	WT	Sensitive*	Sensitive*	Not Determined	Not Determined	Not Determined	Yes	This study
	eAF1150	Y46F/V172M/T248N/E255D/K427E	1	1.1	USA (NY)	Grapes	Environmental	WT	WT	WT	Sensitive*	Sensitive*	Not Determined	Not Determined	Not Determined	Yes	This study
	eAF1153	Y46F/V172M/T248N/E255D/K427E	1	1.2	USA (NY)	Grapes	Environmental	WT	WT	WT	Sensitive*	Sensitive*	Not Determined	Not Determined	Not Determined	Yes	This study
	eAF1154	Y46F/V172M/T248N/E255D/K427E	1	1.1	USA (NY)	Grapes	Environmental	WT	WT	WT	Sensitive*	Sensitive*	Not Determined	Not Determined	Not Determined	Yes	This study
SRR15010391	eAF116	Y46F/V172M/T248N/E255D/K427E	1	1.2	USA (GA)	Plant debris, Peanut	Environmental	WT	WT	WT	Resistant	Non-pan-azole	1	0.25	0.375		10.1093/g3journal/jkab427
	eAF1175	Y46F/V172M/T248N/E255D/K427E	1	1.2	USA (PA)	Apple	Environmental	WT	WT	WT	Sensitive*	Sensitive*	Not Determined	Not Determined	Not Determined		This study
	eAF1177	Y46F/V172M/T248N/E255D/K427E	1	1.1	USA (PA)	Apple	Environmental	WT	WT	WT	Sensitive*	Sensitive*	Not Determined	Not Determined	Not Determined	Yes	This study
	eAF1178	Y46F/V172M/T248N/E255D/K427E	1	1.2	USA (PA)	Apple	Environmental	WT	WT	WT	Resistant	Non-pan-azole	1.5	0.5	0.5	Yes	This study
	eAF1196	Y46F/V172M/T248N/E255D/K427E	1	1.2	USA (PA)	Apple	Environmental	WT	WT	WT	Sensitive*	Sensitive*	Not Determined	Not Determined	Not Determined	Yes	This study
	eAF1205	Y46F/V172M/T248N/E255D/K427E	1	1.1	USA (GA)	Wood Chips	Environmental	WT	WT	WT	Sensitive*	Sensitive*	Not Determined	Not Determined	Not Determined		This study
	eAF1209	Y46F/V172M/I242V/T248N/E255D/K427E	1	1.1	USA (GA)	Wood Chips	Environmental	WT	WT	WT	Resistant	Non-pan-azole	2	1	0.75	Yes	This study
	eAF1215	Y46F/V172M/T248N/E255D/K427E	1	1.1	USA (GA)	Wood Chips	Environmental	WT	WT	WT	Sensitive*	Sensitive*	Not Determined	Not Determined	Not Determined	Yes	This study
SRR15010390	eAF122	Y46F/V172M/T248N/E255D/K427E	1	1.1	USA (GA)	Plant debris, Peanut	Environmental	WT	WT	WT	Resistant	Non-pan-azole	1	0.5	0.5	Yes	10.1093/g3journal/jkab427
	eAF1227	Y46F/V172M/T248N/E255D/K427E	1	1.1	USA (GA)	Wood Chips	Environmental	WT	WT	WT	Sensitive*	Sensitive*	Not Determined	Not Determined	Not Determined	Yes	This study
	eAF1267	Y46F/V172M/T248N/E255D/K427E	1	1.1	USA (GA)	Herbs	Environmental	WT	WT	WT	Sensitive*	Sensitive*	Not Determined	Not Determined	Not Determined		This study
SRR15010389	eAF128	WT	1	1.1	USA (GA)	Plant debris, Peanut	Environmental	WT	WT	WT	Resistant	Non-pan-azole	1	0.5	0.5		10.1093/g3journal/jkab427
	eAF1280	Y46F/V172M/T248N/E255D/K427E	1	1.2	USA (GA)	Herbs	Environmental	WT	WT	WT	Sensitive*	Sensitive*	Not Determined	Not Determined	Not Determined		This study
	eAF1305	Y46F/V172M/T248N/E255D/K427E	1	1.1	USA (GA)	Herbs	Environmental	WT	WT	WT	Sensitive*	Sensitive*	Not Determined	Not Determined	Not Determined	Yes	This study
	eAF1306	Y46F/V172M/I242V/T248N/E255D/K427E	1	1.2	USA (GA)	Herbs	Environmental	WT	WT	WT	Resistant	Non-pan-azole	2	0.75	0.75	Yes	This study
	eAF1319	Y46F/V172M/I242V/T248N/E255D/K427E	1	1.2	USA (GA)	Herbs	Environmental	WT	WT	WT	Resistant	Non-pan-azole	2	1	1	Yes	This study
	eAF1349	Y46F/V172M/T248N/E255D/K427E	1	1.2	USA (GA)	Herbs	Environmental	WT	WT	WT	Sensitive*	Sensitive*	Not Determined	Not Determined	Not Determined	Yes	This study
	eAF1361	Y46F/V172M/T248N/E255D/K427E	1	1.2	USA (GA)	Horse Manure/Hay	Environmental	WT	WT	WT	Resistant	Non-pan-azole	2	0.75	0.5	Yes	This study
	eAF1368	Y46F/V172M/T248N/E255D/K427E	1	1.1	USA (GA)	Horse Manure/Hay	Environmental	WT	WT	WT	Resistant	Pan-azole	3	1.5	0.75	Yes	This study
	eAF1376	Y46F/V172M/T248N/E255D/K427E	1	1.1	USA (GA)	Horse Manure/Hay	Environmental	WT	WT	WT	Resistant	Non-pan-azole	2	0.75	0.75	Yes	This study
	eAF1392	Y46F/V172M/T248N/E255D/K427E	1	1.1	USA (GA)	Horse Manure/Hay	Environmental	WT	WT	WT	Resistant	Pan-azole	3	1	0.5		This study
	eAF1416	Y46F/V172M/T248N/E255D/K427E	1	1.1	USA (GA)	Horse Manure/Hay	Environmental	WT	WT	WT	Resistant	Pan-azole	3	2	1		This study
	eAF1420	Y46F/V172M/T248N/E255D/K427E	1	1.1	USA (GA)	Horse Manure/Hay	Environmental	WT	WT	WT	Resistant	Pan-azole	3	2	1	Yes	This study
	eAF1426	Y46F/V172M/T248N/E255D/K427E	1	1.1	USA (GA)	Horse Manure/Hay	Environmental	WT	WT	WT	Resistant	Non-pan-azole	2	1	1	Yes	This study
	eAF1428	Y46F/V172M/T248N/E255D/K427E	1	1.1	USA (GA)	Horse Manure/Hay	Environmental	WT	WT	WT	Resistant	Non-pan-azole	2	1	0.5	Yes	This study
	eAF1430	WT	1	1.2	USA (GA)	Horse Manure/Hay	Environmental	WT	WT	WT	Resistant	Non-pan-azole	2	1	0.5		This study
	eAF1435	WT	1	1.2	USA (NY)	Wheat	Environmental	WT	WT	WT	Resistant	Non-pan-azole	2	1	0.5		This study
SRR15010386	eAF144	Y46F/V172M/T248N/E255D	1	1.2	USA (GA)	Soil, Peanut	Environmental	WT	WT	WT	Resistant	Non-pan-azole	1	0.25	0.5	Yes	10.1093/g3journal/jkab427
SRR15010385	eAF146	Y46F/V172M/T248N/E255D/K427E	1	1.2	USA (GA)	Plant debris, Peanut	Environmental	WT	WT	WT	Resistant	Non-pan-azole	1	0.5	0.5		10.1093/g3journal/jkab427
	eAF1461	Y46F/V172M/T248N/E255D/K427E	1	1.1	USA (OR)	Tulips(imported)/Hemp	Environmental	WT	WT	WT	Sensitive*	Sensitive*	Not Determined	Not Determined	Not Determined		This study
SRR15010384	eAF147	Y46F/V172M/T248N/E255D/K427E	1	1.1	USA (GA)	Plant debris, Peanut	Environmental	WT	WT	WT	Resistant	Non-pan-azole	1	0.25	0.5	Yes	10.1093/g3journal/jkab427
	eAF1473	WT	1	1.2	USA (OR)	Tulips	Environmental	WT	WT	WT	Sensitive*	Sensitive*	Not Determined	Not Determined	Not Determined	Yes	This study
	eAF1478	Y46F/V172M/T248N/E255D/K427E	1	1.2	USA (WA)	Grapes	Environmental	WT	WT	WT	Sensitive*	Sensitive*	Not Determined	Not Determined	Not Determined	Yes	This study
SRR15010383	eAF148	Y46F/V172M/T248N/E255D/K427E	1	1.1	USA (GA)	Soil, Peanut	Environmental	WT	WT	WT	Resistant	Non-pan-azole	1	0.5	0.5	Yes	10.1093/g3journal/jkab427
	eAF1490	Y46F/V172M/T248N/E255D/K427E	1	1.2	USA (CA)	Grapes	Environmental	WT	WT	WT	Sensitive*	Sensitive*	Not Determined	Not Determined	Not Determined	Yes	This study
	eAF1502	Y46F/V172M/T248N/E255D/K427E	1	1.1	USA (OR)	Grapes	Environmental	WT	WT	WT	Sensitive*	Sensitive*	Not Determined	Not Determined	Not Determined	Yes	This study
	eAF1508	Y46F/V172M/T248N/E255D/K427E	1	1.2	USA (OR)	Grapes	Environmental	WT	WT	WT	Sensitive*	Sensitive*	Not Determined	Not Determined	Not Determined	Yes	This study
	eAF1510	Y46F/V172M/T248N/E255D/K427E	1	1.1	USA (OR)	Grapes	Environmental	WT	WT	WT	Sensitive*	Sensitive*	Not Determined	Not Determined	Not Determined	Yes	This study
SRR15010382	eAF152	Y46F/V172M/T248N/E255D/K427E	1	1.2	USA (GA)	Soil, Peanut	Environmental	WT	WT	WT	Resistant	Non-pan-azole	1	0.5	0.5	Yes	10.1093/g3journal/jkab427
SRR15010381	eAF153	Y46F/V172M/T248N/E255D/K427E	1	1.1	USA (GA)	Soil, Peanut	Environmental	WT	WT	WT	Resistant	Non-pan-azole	1	0.5	0.5	Yes	10.1093/g3journal/jkab427
SRR15010380	eAF154	Y46F/V172M/T248N/E255D/K427E	1	1.2	USA (GA)	Soil, Peanut	Environmental	WT	WT	WT	Resistant	Non-pan-azole	1	0.25	0.375		10.1093/g3journal/jkab427
	eAF1547	Y46F/V172M/T248N/E255D/K427E	1	1.2	USA (OR)	Grapes	Environmental	WT	WT	WT	Resistant	Pan-azole	4	2	1	Yes	This study
SRR15010379	eAF155	Y46F/V172M/T248N/E255D/K427E	1	1.2	USA (GA)	Plant debris, peanut	Environmental	WT	WT	WT	Resistant	Non-pan-azole	1	0.375	0.5	Yes	10.1093/g3journal/jkab427
	eAF1562	WT	1	1.2	USA (WA)	Grapes	Environmental	WT	WT	WT	Sensitive*	Sensitive*	Not Determined	Not Determined	Not Determined	Yes	This study
	eAF1577	WT	1	1.2	USA (WA)	Grapes	Environmental	WT	WT	WT	Resistant	Non-pan-azole	1	0.5	0.5		This study
SRR15010378	eAF158	Y46F/V172M/T248N/E255D/K427E	1	1.1	USA (GA)	Plant debris, peanut	Environmental	WT	WT	WT	Resistant	Non-pan-azole	1	0.5	0.5		10.1093/g3journal/jkab427
	eAF1584	Y46F/V172M/T248N/E255D/K427E	1	1.2	USA (VA)	Watermelon	Environmental	WT	WT	WT	Sensitive*	Sensitive*	Not Determined	Not Determined	Not Determined	Yes	This study
	eAF1592	Y46F/V172M/T248N/E255D/K427E	1	1.2	USA (VA)	Wheat	Environmental	WT	WT	WT	Sensitive*	Sensitive*	Not Determined	Not Determined	Not Determined	Yes	This study
	eAF1596	Y46F/V172M/T248N/E255D/K427E	1	1.2	USA (VA)	Peanut	Environmental	WT	WT	WT	Sensitive*	Sensitive*	Not Determined	Not Determined	Not Determined		This study
	eAF1606	Y46F/V172M/T248N/E255D/K427E	1	1.2	USA (VA)	Corn and Soy	Environmental	WT	WT	WT	Sensitive*	Sensitive*	Not Determined	Not Determined	Not Determined	Yes	This study
	eAF1615	Y46F/V172M/T248N/E255D/K427E	1	1.1	USA (CA)	Grapes	Environmental	WT	WT	WT	Sensitive*	Sensitive*	Not Determined	Not Determined	Not Determined	Yes	This study
	eAF1619	Y46F/V172M/T248N/E255D/K427E	1	1.2	USA (CA)	Grapes	Environmental	WT	WT	WT	Sensitive*	Sensitive*	Not Determined	Not Determined	Not Determined	Yes	This study
SRR15010377	eAF163	WT	1	1.2	USA (GA)	Plant debris, peanut	Environmental	WT	WT	WT	Resistant	Non-pan-azole	1	0.375	0.5		10.1093/g3journal/jkab427
	eAF1659	Y46F/V172M/T248N/E255D/K427E	1	1.2	USA (SC)	Peach	Environmental	WT	WT	WT	Sensitive*	Sensitive*	Not Determined	Not Determined	Not Determined	Yes	This study
	eAF1683	Y46F/V172M/T248N/E255D/K427E	1	1.2	USA (WA)	Tulips	Environmental	WT	WT	WT	Sensitive*	Sensitive*	Not Determined	Not Determined	Not Determined		This study
SRR15010375	eAF170	Y46F/V172M/T248N/E255D/K427E	1	1.2	USA (GA)	Plant debris, peanut	Environmental	WT	WT	WT	Resistant	Non-pan-azole	1	0.375	0.375	Yes	10.1093/g3journal/jkab427
	eAF1700	Y46F/V172M/T248N/E255D/K427E	1	1.2	USA (WA)	Tulips	Environmental	WT	WT	WT	Sensitive*	Sensitive*	Not Determined	Not Determined	Not Determined		This study
	eAF1719	Y46F/V172M/T248N/E255D/K427E	1	1.2	USA (WA)	Tulips	Environmental	WT	WT	WT	Sensitive*	Sensitive*	Not Determined	Not Determined	Not Determined		This study
SRR15010374	eAF177	Y46F/V172M/T248N/E255D/K427E	1	1.2	USA (GA)	Plant debris, peanut	Environmental	WT	WT	WT	Sensitive	Sensitive	0.75	0.25	0.25	Yes	10.1093/g3journal/jkab427
SRR15010372	eAF223	Y46F/V172M/T248N/E255D/K427E	1	1.2	USA (GA)	Compost, Mixed (Organic)	Environmental	WT	WT	WT	Resistant	Non-pan-azole	1	0.25	0.375	Yes	10.1093/g3journal/jkab427
SRR15010371	eAF227	Y46F/V172M/T248N/E255D/K427E	1	1.1	USA (GA)	Compost, Mixed (Organic)	Environmental	WT	WT	WT	Sensitive	Sensitive	0.5	0.25	0.25	Yes	10.1093/g3journal/jkab427
SRR15010368	eAF237	Y46F/V172M/T248N/E255D/K427E	1	1.1	USA (GA)	Soil, Brassica (Organic)	Environmental	WT	WT	WT	Sensitive	Sensitive	0.5	0.25	0.25		10.1093/g3journal/jkab427
SRR15010367	eAF263	Y46F/V172M/I242V/T248N/E255D/K427E	1	1.1	USA (GA)	Plant debris, Pecan processing facility	Environmental	WT	WT	WT	Resistant	Non-pan-azole	1	0.5	0.5	Yes	10.1093/g3journal/jkab427
SRR15010366	eAF265	Y46F/V172M/I242V/T248N/E255D/K427E	1	1.1	USA (GA)	Plant debris, Pecan processing facility	Environmental	WT	WT	WT	Resistant	Non-pan-azole	1	0.5	0.5		10.1093/g3journal/jkab427
SRR15010364	eAF272	Y46F/V172M/T248N/E255D/K427E	1	1.2	USA (GA)	Plant debris, Pecan processing facility	Environmental	WT	WT	WT	Sensitive	Sensitive	0.5	0.125	0.125	Yes	10.1093/g3journal/jkab427
SRR15010363	eAF288	Y46F/V172M/T248N/E255D/K427E	1	1.1	USA (GA)	Compost, Pecan processing facility	Environmental	WT	WT	WT	Sensitive	Sensitive	0.5	0.125	0.125		10.1093/g3journal/jkab427
SRR15010362	eAF294	Y46F/V172M/T248N/E255D/K427E	1	1.2	USA (GA)	Soil, Pecan	Environmental	WT	WT	WT	Resistant	Non-pan-azole	1	0.25	0.5		10.1093/g3journal/jkab427
SRR15010361	eAF321	Y46F/V172M/T248N/E255D/K427E	1	1.1	USA (GA)	Plant debris, Pecan old orchard	Environmental	WT	WT	WT	Sensitive	Sensitive	1	0.375	0.25	Yes	10.1093/g3journal/jkab427
SRR15010360	eAF325	Y46F/V172M/T248N/E255D/K427E	1	1.2	USA (GA)	Plant debris, Pecan new orchard	Environmental	WT	WT	WT	Sensitive	Sensitive	0.5	0.25	0.25		10.1093/g3journal/jkab427
SRR15010359	eAF335	Y46F/V172M/T248N/E255D/K427E	1	1.1	USA (GA)	Soil, Pecan new orchard	Environmental	WT	WT	WT	Resistant	Non-pan-azole	1	0.5	0.5	Yes	10.1093/g3journal/jkab427
SRR15010358	eAF365	Y46F/V172M/T248N/E255D/K427E	1	1.1	USA (GA)	Plant debris, Pecan processing facility	Environmental	WT	WT	WT	Sensitive	Sensitive	1	0.5	0.25	Yes	10.1093/g3journal/jkab427
SRR15010357	eAF379	Y46F/V172M/T248N/E255D/K427E	1	1.2	USA (GA)	Plant debris, Pecan processing facility	Environmental	WT	WT	WT	Sensitive	Sensitive	1	0.5	0.25		10.1093/g3journal/jkab427
SRR15010356	eAF406	Y46F/V172M/I242V/T248N/E255D/K427E	1	1.2	USA (GA)	Plant debris, pecan	Environmental	WT	WT	WT	Sensitive	Sensitive	1	0.5	0.25	Yes	10.1093/g3journal/jkab427
SRR15010355	eAF477	Y46F/V172M/T248N/E255D/K427E	1	1.1	USA (GA)	Plant debris, pecan	Environmental	WT	WT	WT	Sensitive	Sensitive	0.5	0.125	0.125		10.1093/g3journal/jkab427
SRR15010353	eAF490	Y46F/V172M/T248N/E255D/K427E	1	1.2	USA (GA)	Plant debris, pecan	Environmental	WT	WT	WT	Sensitive	Sensitive	0.5	0.25	0.25	Yes	10.1093/g3journal/jkab427
SRR15010352	eAF500	Y46F/V172M/I242V/T248N/E255D/K427E	1	1.2	USA (GA)	Plant debris, Pecan processing facility	Environmental	WT	WT	WT	Resistant	Non-pan-azole	1	0.5	0.5	Yes	10.1093/g3journal/jkab427
SRR15010350	eAF514	Y46F/V172M/T248N/E255D/K427E	1	1.1	USA (GA)	Compost, Pecan processing facility	Environmental	WT	WT	WT	Sensitive	Sensitive	0.5	0.125	0.125	Yes	10.1093/g3journal/jkab427
SRR15010348	eAF544	Y46F/V172M/T248N/E255D/K427E	1	1.1	USA (GA)	Plant debris, pecan	Environmental	WT	WT	WT	Resistant	Non-pan-azole	1	0.5	0.5	Yes	10.1093/g3journal/jkab427
SRR15010347	eAF549	Y46F/V172M/T248N/E255D/K427E	1	1.1	USA (GA)	Compost, Pecan processing facility	Environmental	WT	WT	WT	Sensitive	Sensitive	1	0.25	0.25		10.1093/g3journal/jkab427
SRR15010346	eAF554	Y46F/V172M/T248N/E255D/K427E	1	1.1	USA (GA)	Compost, Pecan processing facility	Environmental	WT	WT	WT	Sensitive	Sensitive	0.5	0.25	0.25	Yes	10.1093/g3journal/jkab427
SRR15010345	eAF560	Y46F/V172M/T248N/E255D/K427E	1	1.1	USA (GA)	Compost, Pecan processing facility	Environmental	WT	WT	WT	Sensitive	Sensitive	0.5	0.25	0.25	Yes	10.1093/g3journal/jkab427
SRR15010344	eAF584	Y46F/V172M/T248N/E255D/K427E	1	1.2	USA (GA)	Soil, blueberry	Environmental	WT	WT	WT	Sensitive	Sensitive	1	0.25	0.25	Yes	10.1093/g3journal/jkab427
SRR15010342	eAF586	Y46F/V172M/T248N/E255D/K427E	1	1.2	USA (FL)	Soil, strawberry	Environmental	WT	WT	WT	Sensitive	Sensitive	1	0.25	0.25	Yes	10.1093/g3journal/jkab427
SRR15010341	eAF587	Y46F/V172M/T248N/E255D/K427E	1	1.2	USA (FL)	Soil, strawberry	Environmental	WT	WT	WT	Sensitive	Sensitive	1	0.25	0.25	Yes	10.1093/g3journal/jkab427
SRR15010340	eAF589	Y46F/V172M/I242V/T248N/E255D/K427E	1	1.1	USA (FL)	Soil, strawberry	Environmental	WT	WT	WT	Resistant	Non-pan-azole	1	0.375	0.375	Yes	10.1093/g3journal/jkab427
SRR15010339	eAF591	Y46F/V172M/T248N/E255D/K427E	1	1.2	USA (FL)	Soil, strawberry	Environmental	WT	WT	WT	Resistant	Non-pan-azole	1	0.5	0.5	Yes	10.1093/g3journal/jkab427
SRR15010338	eAF609	WT	1	1.2	USA (FL)	Soil, strawberry	Environmental	WT	WT	WT	Resistant	Non-pan-azole	1	0.75	0.5	Yes	10.1093/g3journal/jkab427
SRR15010337	eAF610	Y46F/V172M/T248N/E255D/K427E	1	1.1	USA (FL)	Soil, strawberry	Environmental	WT	WT	WT	Sensitive	Sensitive	0.5	0.125	0.125		10.1093/g3journal/jkab427
SRR15010336	eAF620	Y46F/V172M/T248N/E255D/K427E	1	1.1	USA (FL)	Soil, tomato	Environmental	WT	WT	WT	Sensitive	Sensitive	1	0.25	0.25		10.1093/g3journal/jkab427
SRR15010335	eAF621	Y46F/V172M/I242V/T248N/E255D/K427E	1	1.1	USA (FL)	Soil, tomato	Environmental	WT	WT	WT	Resistant	Non-pan-azole	1	0.5	0.5		10.1093/g3journal/jkab427
SRR15010334	eAF623	Y46F/V172M/T248N/E255D/K427E	1	1.2	USA (FL)	Soil, tomato	Environmental	WT	WT	WT	Resistant	Non-pan-azole	1	0.5	0.375		10.1093/g3journal/jkab427
SRR15010333	eAF624	Y46F/V172M/T248N/E255D/K427E	1	1.1	USA (FL)	Soil, tomato	Environmental	WT	WT	WT	Sensitive	Sensitive	0.5	0.25	0.125	Yes	10.1093/g3journal/jkab427
SRR15010331	eAF625	Y46F/V172M/T248N/E255D/K427E	1	1.1	USA (FL)	Soil, tomato	Environmental	WT	WT	WT	Sensitive	Sensitive	0.5	0.25	0.25	Yes	10.1093/g3journal/jkab427
SRR15010330	eAF645	Y46F/V172M/T248N/E255D/K427E	1	1.2	USA (FL)	Soil, tomato	Environmental	WT	WT	WT	Sensitive	Sensitive	1	0.5	0.25	Yes	10.1093/g3journal/jkab427
SRR15010329	eAF647	Y46F/V172M/I242V/T248N/E255D/K427E	1	1.2	USA (FL)	Soil, tomato	Environmental	WT	WT	WT	Sensitive	Sensitive	1	0.25	0.25	Yes	10.1093/g3journal/jkab427
SRR15010328	eAF735	Y46F/V172M/T248N/E255D/K427E	1	1.2	USA (FL)	Soil, citrus	Environmental	WT	WT	WT	Sensitive	Sensitive	1	0.25	0.25	Yes	10.1093/g3journal/jkab427
SRR15010327	eAF740	Y46F/V172M/T248N/E255D/K427E	1	1.2	USA (FL)	Soil, watermelon	Environmental	WT	WT	WT	Sensitive	Sensitive	0.5	0.25	0.25		10.1093/g3journal/jkab427
SRR15010326	eAF743	Y46F/V172M/T248N/E255D/K427E	1	1.1	USA (FL)	Soil, citrus	Environmental	WT	WT	WT	Sensitive	Sensitive	1	0.25	0.25		10.1093/g3journal/jkab427
SRR15010324	eAF749	Y46F/V172M/T248N/E255D/K427E	1	1.1	USA (FL)	Soil, citrus	Environmental	WT	WT	WT	Sensitive	Sensitive	0.5	0.25	0.25	Yes	10.1093/g3journal/jkab427
SRR15010322	eAF768	Y46F/V172M/T248N/E255D/K427E	1	1.2	USA (FL)	Soil, citrus	Environmental	WT	WT	WT	Sensitive	Sensitive	0.5	0.25	0.25	Yes	10.1093/g3journal/jkab427
SRR15010320	eAF770	Y46F/V172M/T248N/E255D/K427E	1	1.1	USA (FL)	Soil, citrus	Environmental	WT	WT	WT	Sensitive	Sensitive	1	0.25	0.25	Yes	10.1093/g3journal/jkab427
SRR15010319	eAF773	Y46F/V172M/I242V/T248N/E255D/K427E	1	1.2	USA (FL)	Soil, citrus	Environmental	WT	WT	WT	Resistant	Non-pan-azole	1	0.5	0.5		10.1093/g3journal/jkab427
SRR15010318	eAF776	Y46F/V172M/T248N/E255D/K427E	1	1.2	USA (FL)	Soil, citrus	Environmental	WT	WT	WT	Sensitive	Sensitive	0.5	0.25	0.25	Yes	10.1093/g3journal/jkab427
SRR15010317	eAF777	Y46F/V172M/T248N/E255D/K427E	1	1.1	USA (FL)	Soil, citrus	Environmental	WT	WT	WT	Resistant	Non-pan-azole	1	0.5	0.5	Yes	10.1093/g3journal/jkab427
SRR15010316	eAF790	Y46F/V172M/T248N/E255D/K427E	1	1.2	USA (FL)	Soil, citrus	Environmental	WT	WT	WT	Sensitive	Sensitive	0.5	0.25	0.25	Yes	10.1093/g3journal/jkab427
SRR15010315	eAF792	Y46F/V172M/I242V/T248N/E255D/K427E	1	1.2	USA (FL)	Soil, citrus	Environmental	WT	WT	WT	Resistant	Non-pan-azole	0.75	0.735	0.375		10.1093/g3journal/jkab427
SRR617724	F12219	Y46F/V172M/T248N/E255D/K427E	1	1.2	UK (Manchester)	Human	Clinical	WT	WT	WT	Resistant	Pan-azole	>8	0.125	1	Yes	10.3201/eid1507.090043
SRR617729	F14403	Y46F/G54R/V172M/T248N/E255D/K427E	1	1.1	UK (Manchester)	Human	Clinical	WT	WT	WT	Resistant	Pan-azole	>8	0.5	>8	Yes	10.3201/eid1507.090043
SRR617730	F14513G	Y46F/V172M/T248N/E255D/K427E	1	1.2	UK (Manchester)	Human	Clinical	WT	WT	WT	Resistant	Pan-azole	>8	>8	>8	Yes	10.3201/eid1507.090043
SRR617735	F16134	Y46F/V172M/M220V/T248N/E255D/K427E	1	1.2	UK (Manchester)	Human	Clinical	WT	WT	WT	Resistant	Pan-azole	>8	4	>8		10.3201/eid1507.090043
SRR617737	F16311	Y46F/V172M/T248N/E255D/K427E	1	1.1	UK	Human	Clinical	WT	WT	WT	Resistant	Pan-azole	>8	8	1	Yes	10.3201/eid1507.090043
SRR617739	F17729	Y46F/V172M/T248N/E255D/K427E	1	1.2	UK	Human	Clinical	WT	WT	WT	Sensitive*	Sensitive*	Not Determined	Not Determined	Not Determined		10.3201/eid1507.090043
SRR617740	F17729W	Y46F/V172M/T248N/E255D/K427E	1	1.2	UK	Human	Clinical	WT	WT	WT	Sensitive*	Sensitive*	Not Determined	Not Determined	Not Determined	Yes	10.3201/eid1507.090043
SRR617745	F17764	Y46F/V172M/T248N/E255D/K427E	1	1.1	Canada	Human	Clinical	WT	WT	WT	Sensitive*	Sensitive*	0.5	2	Not Determined	Yes	10.3201/eid1507.090043
ERR232417	F17999	Y46F/V172M/T248N/E255D/K427E	1	1.2	UK (Manchester)	Human	Clinical	WT	WT	WT	Resistant	Pan-azole	>8	>8	0.5	Yes	10.3390/genes9070363
SRR617742	F18085	Y46F/V172M/T248N/E255D/K427E	1	1.1	UK	Human	Clinical	WT	WT	WT	Resistant	Pan-azole	>8	4	0.25	Yes	10.3201/eid1507.090043
SRR617743 (ERR232442)	F18149	Y46F/V172M/M220V/T248N/E255D/K427E	1	1.2	UK (Manchester)	Human	Clinical	WT	WT	WT	Resistant	Pan-azole	>8	>8	2	Yes	10.3201/eid1507.090043
ERR232439	F18304	WT	1	1.2	UK (Manchester)	Human	Clinical	WT	WT	WT	Resistant	Non-pan-azole	>8	2	0.125	Yes	10.3390/genes9070363
ERR232418	F18329	Y46F/V172M/T248N/E255D	1	1.2	UK (Manchester)	Human	Clinical	WT	WT	WT	Resistant	Non-pan-azole	1	4	0.25	Yes	10.3390/genes9070363
ERR232412	F18454	Y46F/V172M/T248N/E255D/K427E/S510A	1	1.2	UK (Manchester)	Human	Clinical	WT	WT	WT	Resistant	Non-pan-azole	0.5	>8	0.06	Yes	10.3390/genes9070363
ERR232436	F20063	Y46F/V172M/T248N/E255D/A284T/K427E	1	1.1	UK (Manchester)	Human	Clinical	WT	WT	WT	Resistant	Pan-azole	>8	1	0.5	Yes	10.3390/genes9070363
ERR232413	F20140	Y46F/V172M/T248N/E255D	1	1.1	UK (Manchester)	Human	Clinical	WT	WT	WT	Resistant	Pan-azole	>8	2	0.5	Yes	10.3390/genes9070363
SRR617744	F7763	WT	1	1.2	UK	Human	Clinical	WT	WT	WT	Resistant	Pan-azole	>8	2	0.25	Yes	10.3201/eid1507.090043
SRR13579356	G-2-14-1	Y46F/V172M/T248N/E255D/K427E	1	1.2	Germany	Soil	Environmental	WT	WT	WT	Sensitive*	Sensitive*	Not Determined	Not Determined	Not Determined		10.1038/s41564-021-00993-x
SRR13579426	H-1-15-2	Y46F/V172M/T248N/E255D/K427E	1	1.1	Germany	Soil	Environmental	WT	WT	WT	Resistant	Pan-azole	4	1	0.25	Yes	10.1038/s41564-021-00993-x
SRR13579401	H-1-29-2	Y46F/V172M/T248N/E255D/K427E	1	1.2	Germany	Soil	Environmental	WT	WT	WT	Sensitive*	Sensitive*	Not Determined	Not Determined	Not Determined	Yes	10.1038/s41564-021-00993-x
SRR13579434	I-1-32-2	Y46F/V172M/T248N/E255D/K427E	1	1.2	Germany	Soil	Environmental	WT	WT	WT	Sensitive*	Sensitive*	Not Determined	Not Determined	Not Determined	Yes	10.1038/s41564-021-00993-x
SRR13579366	I-1-48-3	Y46F/V172M/T248N/E255D/K427E	1	1.2	Germany	Soil	Environmental	WT	WT	WT	Sensitive*	Sensitive*	Not Determined	Not Determined	Not Determined		10.1038/s41564-021-00993-x
SRR13579375	K-1-18L-3	Y46F/V172M/T248N/E255D/D262Y/K427E	1	1.1	Germany	Soil	Environmental	WT	WT	WT	Sensitive*	Sensitive*	Not Determined	Not Determined	Not Determined	Yes	10.1038/s41564-021-00993-x
SRR13579454	L-3-11-2	Y46F/V172M/T248N/E255D/K427E	1	1.1	Germany	Soil	Environmental	WT	WT	WT	Resistant	Pan-azole	>8	4	1	Yes	10.1038/s41564-021-00993-x
SRR13579464	L-3-21-3	Y46F/V172M/T248N/E255D/D262Y/K427E	1	1.2	Germany	Soil	Environmental	WT	WT	WT	Sensitive*	Sensitive*	Not Determined	Not Determined	Not Determined	Yes	10.1038/s41564-021-00993-x
SRR13579458	L-3-7-1	Y46F/V172M/T248N/E255D/K427E	1	1.2	Germany	Soil	Environmental	WT	WT	WT	Resistant	Pan-azole	>8	1	0.5	Yes	10.1038/s41564-021-00993-x
SRR13579334	NRZ-2015-218	Y46F/V172M/T248N/E255D/K427E	1	1.1	Germany	Human	Clinical	WT	WT	WT	Sensitive	Sensitive	2	1	0.06	Yes	10.1038/s41564-021-00993-x
SRR13579303	NRZ-2016-342	Y46F/V172M/T248N/E255D/K427E	1	1.1	Germany	Human	Clinical	WT	WT	WT	Resistant	Pan-azole	>8	>8	8	Yes	10.1038/s41564-021-00993-x
SRR13579376	NRZ-2017-039	Y46F/V172M/T248N/E255D/K427E	1	1.2	Germany	Human	Clinical	WT	WT	WT	Resistant	Pan-azole	4	0.5	0.5	Yes	10.1038/s41564-021-00993-x
SRR13579352	NRZ-2017-076	Y46F/V172M/T248N/E255D/K427E	1	1.2	Germany	Human	Clinical	WT	WT	WT	Resistant	Pan-azole	>8	4	0.5	Yes	10.1038/s41564-021-00993-x
SRR13579347	NRZ-2017-214	TR46/Y46F/V172M/T248N/E255D/K427E/G448S	1	1.2	Germany	Human	Clinical	WT	WT	WT	Resistant	Pan-azole	>8	>8	>8		10.1038/s41564-021-00993-x
SRR13579341	NRZ-2017-346	Y46F/V172M/T248N/E255D/K427E	1	1.2	Germany	Human	Clinical	WT	WT	WT	Resistant	Pan-azole	>8	2	0.25	Yes	10.1038/s41564-021-00993-x
SRR13579338	NRZ-2017-434	Y46F/V172M/T248N/E255D/K427E	1	1.1	Germany	Human	Clinical	WT	WT	WT	Sensitive	Sensitive	2	0.5	0.25	Yes	10.1038/s41564-021-00993-x
SRR13579320	NRZ-2018-290	TR34/Y46F/L98H/V172M/T248N/E255D/S297T/K427E/F495I	1	1.1	Germany	Human	Clinical	WT	WT	WT	Resistant	Pan-azole	>8	1	1	Yes	10.1038/s41564-021-00993-x
SRR13579319	NRZ-2018-300	Y46F/V172M/F219L/T248N/E255D/K427E	1	1.1	Germany	Human	Clinical	WT	WT	WT	Resistant	Pan-azole	>8	1	1	Yes	10.1038/s41564-021-00993-x
SRR13579317	NRZ-2018-313	Y46F/V172M/T248N/E255D/K427E	1	1.2	Germany	Human	Clinical	WT	WT	WT	Resistant	Pan-azole	>32	8	1.5	Yes	10.1038/s41564-021-00993-x
SRR13579312	NRZ-2018-539	Y46F/Y121F/V172M/T248N/E255D/K427E	1	1.1	Germany	Human	Clinical	WT	WT	WT	Resistant	Pan-azole	>8	8	0.06	Yes	10.1038/s41564-021-00993-x
SRR13579310	NRZ-2018-646	Y46F/V172M/T248N/E255D/K427E	1	1.2	Germany	Human	Clinical	WT	WT	WT	Resistant	Pan-azole	>8	4	1		10.1038/s41564-021-00993-x
SRR7418940	TP12	WT	1	1.2	Spain	Human	Clinical	WT	WT	WT	Sensitive*	Sensitive*	0.5	1	Not Determined	Yes	10.3390/genes9070363
SRR8759699	V130-14	Y46F/V172M/T248N/E255D/K427E	1	1.1	Netherlands	Human	Clinical	WT	WT	WT	Sensitive	Sensitive	1	1	0.25	Yes	10.1016/j.fgb.2018.02.003
SRR8759700	V130-15	Y46F/V172M/T248N/E255D/K427E	1	1.1	Netherlands	Human	Clinical	WT	WT	WT	Sensitive	Sensitive	1	1	0.25		10.1016/j.fgb.2018.02.003
SRR8759698	V130-18	Y46F/V172M/T248N/E255D/K427E	1	1.1	Netherlands	Human	Clinical	WT	WT	WT	Resistant	Pan-azole	4	4	0.5	Yes	10.1016/j.fgb.2018.02.003
SRR8759697	V130-54	Y46F/V172M/T248N/E255D/K427E	1	1.1	Netherlands	Human	Clinical	WT	WT	WT	Resistant	Non-pan-azole	>16	1	0.125	Yes	10.1016/j.fgb.2018.02.003
SRR8759703	V157-39	Y46F/G54R/V172M/T248N/E255D/K427E	1	1.1	Netherlands	Human	Clinical	WT	WT	WT	Resistant	Pan-azole	>16	1	>16		10.1016/j.fgb.2018.02.003
SRR8759702	V157-40	Y46F/G54V/V172M/T248N/E255D/K427E	1	1.1	Netherlands	Human	Clinical	WT	WT	WT	Resistant	Pan-azole	>16	1	>16		10.1016/j.fgb.2018.02.003
SRR8759701	V157-48	Y46F/V172M/P216L/T248N/E255D/K427E	1	1.1	Netherlands	Human	Clinical	WT	WT	WT	Resistant	Pan-azole	>16	2	>16	Yes	10.1016/j.fgb.2018.02.003
SRR8759704	V157-59	Y46F/V172M/M220R/T248N/E255D/K427E	1	1.1	Netherlands	Human	Clinical	WT	WT	WT	Resistant	Pan-azole	>16	4	>16		10.1016/j.fgb.2018.02.003
SRR8759708	V157-60	Y46F/V172M/M220R/T248N/E255D/K427E	1	1.1	Netherlands	Human	Clinical	WT	WT	WT	Resistant	Pan-azole	>16	4	>16		10.1016/j.fgb.2018.02.003
SRR8759707	V157-61	Y46F/V172M/M220R/T248N/E255D/K427E	1	1.1	Netherlands	Human	Clinical	WT	WT	WT	Resistant	Pan-azole	>16	4	>16		10.1016/j.fgb.2018.02.003
SRR8759706	V157-62	Y46F/V172M/M220R/T248N/E255D/K427E	1	1.1	Netherlands	Human	Clinical	WT	WT	WT	Resistant	Pan-azole	>16	8	>16		10.1016/j.fgb.2018.02.003
SRR8759709	V157-80	Y46F/V172M/P216L/T248N/E255D/K427E	1	1.1	Netherlands	Human	Clinical	WT	WT	WT	Resistant	Pan-azole	>16	1	>16	Yes	10.1016/j.fgb.2018.02.003
